# Supplementary material for: 5-Fluoro-3-(4-fluoro­phenyl­sulfon­yl)-2-methyl-1-benzofuran
Source: Acta Crystallogr Sect E Struct Rep Online. 2010 Jul 3;66(Pt 8):o1909. doi: 10.1107/S1600536810025468 (PMC3007400; doi:10.1107/S1600536810025468)
Supplement: Supplementary file 2 [file e-66-o1909-Isup2.hkl]

# 
# h,k,l, Fc-squared, Fo-squared, sigma(Fo-squared) and status flag 
# 
data_I
_shelx_title ' 1023 IN P-1' 
_shelx_refln_list_code          4 
_shelx_F_calc_maximum      125.19 
_exptl_crystal_F_000       316.00 
_reflns_d_resolution_high  0.7828 
 
loop_ 
 _symmetry_equiv_pos_as_xyz 
 'x, y, z' 
 '-x, -y, -z' 
 
_cell_length_a     7.2799 
_cell_length_b     9.5161 
_cell_length_c    10.1052 
_cell_angle_alpha  89.844 
_cell_angle_beta   75.057 
_cell_angle_gamma  74.558 
 
_shelx_F_squared_multiplier     1.000 
 
loop_ 
 _refln_index_h 
 _refln_index_k 
 _refln_index_l 
 _refln_F_squared_calc 
 _refln_F_squared_meas 
 _refln_F_squared_sigma 
 _refln_observed_status 
   1   0   0      847.32      826.35     15.63 o 
   2   0   0     1922.65     2144.51     15.75 o 
   3   0   0      223.82      264.33      3.92 o 
   4   0   0       61.09       66.55      1.39 o 
   5   0   0        5.46        2.45      0.60 o 
   6   0   0      245.28      250.00      5.12 o 
   7   0   0       70.57       78.24      4.53 o 
   8   0   0        1.03        2.69      1.70 o 
  -8   1   0      141.46      144.03      6.65 o 
  -7   1   0        1.56        0.72      1.20 o 
  -6   1   0      194.65      189.63      5.09 o 
  -5   1   0       12.49        9.16      1.10 o 
  -4   1   0      156.14      149.41      2.50 o 
  -3   1   0      469.37      479.53      5.58 o 
  -2   1   0      534.61      534.26      5.18 o 
  -1   1   0       89.57       86.36      1.16 o 
   0   1   0       62.73       57.42      0.77 o 
   1   1   0       39.59       40.78      0.99 o 
   2   1   0     1422.51     1409.76     12.05 o 
   3   1   0     1531.43     1517.18     13.24 o 
   4   1   0      200.76      226.84      4.05 o 
   5   1   0       23.17       29.09      1.21 o 
   6   1   0        2.60        1.41      0.57 o 
   7   1   0      175.03      172.61      6.65 o 
   8   1   0       42.43       46.97      3.68 o 
  -8   2   0        0.19        1.27      1.84 o 
  -7   2   0        0.55        1.03      2.12 o 
  -6   2   0       49.19       45.41      2.29 o 
  -5   2   0        8.85       11.02      1.15 o 
  -4   2   0       72.46       73.49      2.39 o 
  -3   2   0       15.91       17.15      0.72 o 
  -2   2   0       24.79       21.92      0.60 o 
  -1   2   0     1423.32     1263.29     34.59 o 
   0   2   0      813.42      840.89      7.38 o 
   1   2   0     2671.98     2680.24     26.81 o 
   2   2   0     3389.97     3321.20     38.14 o 
   3   2   0        0.49        2.82      0.37 o 
   4   2   0      297.42      292.86      3.77 o 
   5   2   0       44.09       42.18      1.39 o 
   6   2   0        7.54        5.79      0.70 o 
   7   2   0       35.09       30.21      1.89 o 
   8   2   0        2.57        4.81      1.70 o 
  -7   3   0      102.98       86.95      3.50 o 
  -6   3   0      143.88      142.99      4.14 o 
  -5   3   0       78.80       83.29      2.90 o 
  -4   3   0        9.44       12.03      3.11 o 
  -3   3   0       37.88       46.34      1.80 o 
  -2   3   0     4122.17     4071.63    126.84 o 
  -1   3   0      609.03      628.22      6.06 o 
   0   3   0       14.27       14.53      0.69 o 
   1   3   0      974.32      922.59      8.27 o 
   2   3   0       44.69       52.28      1.12 o 
   3   3   0      412.56      417.23      5.47 o 
   4   3   0        1.21        0.76      0.69 o 
   5   3   0       15.00       13.70      0.89 o 
   6   3   0       26.74       28.97      1.70 o 
   7   3   0       52.21       49.78      2.35 o 
   8   3   0        2.48        1.56      1.70 o 
  -7   4   0      125.01      117.80      4.24 o 
  -6   4   0        0.17        0.76      1.09 o 
  -5   4   0        7.66        8.02      1.19 o 
  -4   4   0       29.84       31.04      1.85 o 
  -3   4   0      230.00      236.81      6.44 o 
  -2   4   0       45.84       44.22      1.70 o 
  -1   4   0      598.91      628.24      8.28 o 
   0   4   0      298.40      329.29      3.77 o 
   1   4   0     2606.31     2571.78     54.25 o 
   2   4   0      227.21      235.34      3.19 o 
   3   4   0      196.89      228.83      4.19 o 
   4   4   0       63.10       59.86      1.48 o 
   5   4   0      638.10      629.39      9.14 o 
   6   4   0       13.46       13.22      1.35 o 
   7   4   0       30.41       31.06      1.89 o 
   8   4   0       43.24       40.73      2.35 o 
  -6   5   0       11.23        7.79      1.50 o 
  -5   5   0        0.02       -0.48      1.98 o 
  -4   5   0       67.42       62.89      2.60 o 
  -3   5   0      847.34      835.64     11.55 o 
  -2   5   0       78.19       69.56      3.32 o 
  -1   5   0      944.42      949.50      9.13 o 
   0   5   0       82.17       81.12      1.67 o 
   1   5   0       52.61       72.21      1.58 o 
   2   5   0        3.61        1.92      0.58 o 
   3   5   0      564.37      561.36      7.53 o 
   4   5   0        8.24        4.87      0.61 o 
   5   5   0      185.64      167.19      3.97 o 
   6   5   0       36.09       40.00      2.09 o 
   7   5   0        0.01       -0.22      1.41 o 
   8   5   0       55.62       63.32      2.90 o 
  -6   6   0       82.01       79.29      3.55 o 
  -5   6   0      123.67      134.39      4.35 o 
  -4   6   0       44.20       47.98      2.50 o 
  -3   6   0       67.15       68.60      2.75 o 
  -2   6   0       17.56       20.59      1.50 o 
  -1   6   0       28.56       30.48      1.60 o 
   0   6   0       50.23       45.17      1.33 o 
   1   6   0        7.64       13.09      0.81 o 
   2   6   0        0.01       -0.48      0.39 o 
   3   6   0       63.45       64.64      1.65 o 
   4   6   0       66.40       67.14      3.12 o 
   5   6   0        0.34        0.14      0.75 o 
   6   6   0      229.99      224.57      6.44 o 
   7   6   0       98.79       97.97      3.45 o 
   8   6   0       64.64       70.74      4.53 o 
  -5   7   0       15.63       17.80      3.47 o 
  -4   7   0        1.14        3.38      4.17 o 
  -3   7   0       10.63        7.60      4.46 o 
  -2   7   0      103.99       95.28      3.25 o 
  -1   7   0      102.71      101.77      4.39 o 
   0   7   0       94.92       94.99      2.85 o 
   1   7   0       85.58       90.23      2.09 o 
   2   7   0      111.10      107.98      2.31 o 
   3   7   0      493.70      474.96      5.86 o 
   4   7   0       17.09       17.26      2.33 o 
   5   7   0        0.02        0.25      0.75 o 
   6   7   0       26.84       25.42      1.73 o 
   7   7   0        0.62       -1.41      1.56 o 
   8   7   0        2.35        1.41      1.84 o 
  -4   8   0       85.57       84.40      3.96 o 
  -3   8   0      162.14      181.81      5.10 o 
  -2   8   0       95.13      101.85      4.17 o 
  -1   8   0       24.56       21.91      1.73 o 
   0   8   0       46.06       45.65      2.15 o 
   1   8   0       33.68       33.96      1.41 o 
   2   8   0       73.34       82.12      3.75 o 
   3   8   0      376.92      380.41      6.51 o 
   4   8   0       57.18       52.18      2.24 o 
   5   8   0        9.87       13.71      1.29 o 
   6   8   0       73.39       82.63      4.81 o 
   7   8   0       96.42       96.35      5.38 o 
   8   8   0       86.86       90.55      5.52 o 
  -3   9   0       20.03       18.59      1.99 o 
  -2   9   0       15.82       17.63      1.75 o 
  -1   9   0      182.62      168.04      4.65 o 
   0   9   0       20.59       21.68      1.69 o 
   1   9   0        9.08       11.40      1.35 o 
   2   9   0      318.75      325.16      4.96 o 
   3   9   0       32.57       30.55      2.26 o 
   4   9   0       67.33       73.87      2.74 o 
   5   9   0       67.23       65.08      4.10 o 
   6   9   0       57.00       50.23      3.82 o 
   7   9   0       19.91       21.08      2.83 o 
  -2  10   0       38.03       44.83      3.89 o 
  -1  10   0       14.96       15.85      1.93 o 
   0  10   0       76.12       73.96      3.25 o 
   1  10   0      101.09      101.09      3.45 o 
   2  10   0        3.43        3.62      1.15 o 
   3  10   0       65.74       63.27      2.54 o 
   4  10   0       21.16       25.18      2.55 o 
   5  10   0        4.12        3.54      1.70 o 
   6  10   0        1.86        1.84      1.84 o 
  -1  11   0       10.49       13.92      1.93 o 
   0  11   0       84.03       83.91      3.55 o 
   1  11   0        0.83       -0.07      2.05 o 
   4  11   0       72.73       73.71      4.24 o 
   5  11   0       77.32       79.65      4.81 o 
  -5 -11   1       73.18       73.01      4.67 o 
  -4 -11   1        0.04       -0.71      1.70 o 
  -2 -11   1       11.87        8.49      2.26 o 
  -1 -11   1      159.91      161.43      6.79 o 
   0 -11   1       53.14       47.68      3.82 o 
   1 -11   1       44.95       45.48      2.80 o 
  -6 -10   1       18.19       22.35      3.11 o 
  -5 -10   1        1.23        2.26      1.70 o 
  -4 -10   1      121.44      135.96      6.08 o 
  -3 -10   1       13.37       14.71      2.26 o 
  -2 -10   1        6.11        6.79      1.70 o 
  -1 -10   1       92.68       97.91      4.95 o 
   0 -10   1        3.75        2.26      1.10 o 
   1 -10   1        8.19        7.86      1.49 o 
   2 -10   1        1.80        3.37      1.25 o 
   3 -10   1       23.97       22.29      4.81 o 
  -7  -9   1       99.59       94.79      5.66 o 
  -6  -9   1       24.19       30.56      3.11 o 
  -5  -9   1        0.88       -0.57      1.41 o 
  -4  -9   1        0.01        0.28      1.41 o 
  -3  -9   1      208.45      201.88      4.69 o 
  -2  -9   1      163.67      159.16      3.18 o 
  -1  -9   1        6.06        6.61      1.05 o 
   0  -9   1       84.25       79.34      2.90 o 
   1  -9   1       67.98       70.59      2.95 o 
   2  -9   1      129.53      131.55      4.30 o 
   3  -9   1      140.14      154.29      4.85 o 
   4  -9   1       54.33       53.58      3.32 o 
  -7  -8   1      105.29      102.86      5.80 o 
  -6  -8   1       18.37       18.39      2.69 o 
  -5  -8   1       54.24       55.18      3.82 o 
  -4  -8   1       35.39       40.32      3.11 o 
  -3  -8   1      210.15      205.58      3.60 o 
  -2  -8   1       85.42       94.38      2.28 o 
  -1  -8   1      127.91      118.30      3.57 o 
   0  -8   1      306.04      282.43      5.55 o 
   1  -8   1       12.68       15.72      1.53 o 
   2  -8   1       67.94       66.87      2.85 o 
   3  -8   1      106.66       97.94      3.65 o 
   4  -8   1        2.18        3.89      1.34 o 
   5  -8   1       27.73       25.06      6.65 o 
  -8  -7   1       71.11       75.41      4.95 o 
  -7  -7   1       59.55       64.23      4.39 o 
  -6  -7   1      172.37      172.89      7.07 o 
  -5  -7   1       83.38       90.12      4.67 o 
  -4  -7   1      387.71      355.20      4.89 o 
  -3  -7   1        0.57        1.48      0.55 o 
  -2  -7   1       34.83       37.67      1.38 o 
  -1  -7   1       14.53       15.51      0.94 o 
   0  -7   1        7.26        9.82      0.81 o 
   1  -7   1       27.42       24.07      1.59 o 
   2  -7   1      112.70      123.11      6.30 o 
   3  -7   1      230.11      212.28      5.20 o 
   4  -7   1      201.01      193.79      5.20 o 
   5  -7   1       35.01       39.13      2.50 o 
  -8  -6   1        1.42        3.11      1.84 o 
  -7  -6   1        1.44        2.55      1.70 o 
  -6  -6   1        0.10       -0.99      1.41 o 
  -5  -6   1       46.69       43.03      2.01 o 
  -4  -6   1      998.66      965.97      9.86 o 
  -3  -6   1       16.44       15.82      0.93 o 
  -2  -6   1       21.59       20.03      0.97 o 
  -1  -6   1        4.45        2.08      0.49 o 
   0  -6   1      130.19      123.28      2.33 o 
   1  -6   1      237.45      238.32      4.02 o 
   2  -6   1      526.82      514.77      8.05 o 
   3  -6   1       57.38       59.58      2.90 o 
   4  -6   1       18.79       18.61      1.70 o 
   5  -6   1        0.01       -0.38      1.05 o 
   6  -6   1        2.38        1.44      1.35 o 
  -8  -5   1       23.47       23.77      3.11 o 
  -7  -5   1      138.70      135.08      3.99 o 
  -6  -5   1       45.81       48.64      2.21 o 
  -5  -5   1       97.37       94.02      2.88 o 
  -4  -5   1      388.17      370.79      4.83 o 
  -3  -5   1       90.19       83.42      2.02 o 
  -2  -5   1       48.37       54.56      1.37 o 
  -1  -5   1       13.97       12.63      0.73 o 
   0  -5   1      224.42      243.48      3.31 o 
   1  -5   1       35.37       20.59      0.89 o 
   2  -5   1        1.35        0.00      0.64 o 
   3  -5   1       61.22       62.18      2.40 o 
   4  -5   1       60.00       54.83      2.50 o 
   5  -5   1       52.73       48.10      2.50 o 
   6  -5   1       22.22       26.19      2.19 o 
   7  -5   1       61.84       62.59      3.25 o 
  -8  -4   1        2.80        3.40      1.98 o 
  -7  -4   1       72.16       73.27      2.90 o 
  -6  -4   1       54.42       51.76      2.29 o 
  -5  -4   1       81.88       74.01      1.90 o 
  -4  -4   1       81.12       83.61      1.87 o 
  -3  -4   1       72.18       72.29      1.58 o 
  -2  -4   1      147.76      126.99      2.04 o 
  -1  -4   1       32.69       44.11      1.10 o 
   0  -4   1      281.57      258.34      3.18 o 
   1  -4   1        9.70       23.89      0.84 o 
   2  -4   1      905.90      924.39      8.86 o 
   3  -4   1      397.78      418.86     13.37 o 
   4  -4   1      378.84      362.85      6.50 o 
   5  -4   1       99.02       92.12      3.20 o 
   6  -4   1        0.42       -0.64      0.99 o 
   7  -4   1       23.36       19.23      1.90 o 
  -8  -3   1       19.15       19.81      2.55 o 
  -7  -3   1        8.78        6.32      1.41 o 
  -6  -3   1      686.06      657.40      9.80 o 
  -5  -3   1      133.39      128.42      2.51 o 
  -4  -3   1      395.33      413.02      7.50 o 
  -3  -3   1      222.04      222.07      3.18 o 
  -2  -3   1      421.36      416.11      4.42 o 
  -1  -3   1      316.32      321.42      3.47 o 
   0  -3   1      644.67      623.52      5.94 o 
   1  -3   1      289.23      287.39      3.26 o 
   2  -3   1      205.08      207.32      2.70 o 
   3  -3   1      397.01      426.07      4.79 o 
   4  -3   1        7.91       10.62      1.20 o 
   5  -3   1       54.05       45.89      2.15 o 
   6  -3   1       69.30       68.70      2.85 o 
   7  -3   1       24.02       24.56      2.15 o 
  -8  -2   1      142.92      150.25      6.51 o 
  -7  -2   1        0.13        1.41      1.27 o 
  -6  -2   1        0.95        7.82      4.53 o 
  -5  -2   1       72.62       66.33      1.79 o 
  -4  -2   1      138.64      119.29      2.20 o 
  -3  -2   1      138.83      138.75      2.17 o 
  -2  -2   1       84.98       87.25      1.46 o 
  -1  -2   1       66.28       67.51      1.41 o 
   0  -2   1      600.51      562.22      7.92 o 
   1  -2   1     8148.47     7703.88    108.94 o 
   2  -2   1      241.10      285.96      3.26 o 
   3  -2   1       29.46       43.92      1.11 o 
   4  -2   1      310.25      330.00      4.32 o 
   5  -2   1      131.50      136.90      3.53 o 
   6  -2   1       71.52       71.17      2.78 o 
   7  -2   1      190.65      194.18      4.98 o 
   8  -2   1       28.64       33.11      3.54 o 
  -8  -1   1        2.14        1.27      1.84 o 
  -7  -1   1      123.16      123.51      5.52 o 
  -6  -1   1        0.01       -1.03      0.68 o 
  -5  -1   1      208.44      196.77      2.89 o 
  -4  -1   1        4.67        2.96      0.51 o 
  -3  -1   1        0.17       -0.44      0.29 o 
  -2  -1   1     1427.87     1392.17     13.34 o 
  -1  -1   1      301.30      279.15      5.16 o 
   0  -1   1     3897.66     3324.70     48.10 o 
   1  -1   1     2978.12     2962.78     27.31 o 
   2  -1   1       36.49       48.02      1.02 o 
   3  -1   1       49.34       54.50      1.29 o 
   4  -1   1      555.56      568.12      6.62 o 
   5  -1   1       23.18       21.47      1.08 o 
   6  -1   1      163.94      162.89      4.07 o 
   7  -1   1        1.39        1.13      1.56 o 
   8  -1   1       65.97       69.75      4.53 o 
  -8   0   1      193.62      193.83      7.64 o 
  -7   0   1        9.93        9.83      1.45 o 
  -6   0   1       64.87       63.77      2.10 o 
  -5   0   1      203.96      205.73      2.98 o 
  -4   0   1      154.84      159.17      2.34 o 
  -3   0   1       70.00       75.11      1.55 o 
  -2   0   1      104.15       97.58      1.55 o 
  -1   0   1      435.06      409.80     19.10 o 
   0   0   1      905.28      890.27      7.98 o 
   1   0   1      136.79      149.19      1.66 o 
   2   0   1      331.51      347.13      3.55 o 
   3   0   1      176.31      169.30      2.38 o 
   4   0   1       28.58       33.03      1.13 o 
   5   0   1      508.42      507.45      5.99 o 
   6   0   1      111.77      106.39      3.06 o 
   7   0   1       25.11       25.75      2.69 o 
   8   0   1       48.53       52.21      3.96 o 
  -8   1   1       43.86       45.42      3.68 o 
  -7   1   1       12.48       13.29      1.60 o 
  -6   1   1        1.65       -0.92      0.90 o 
  -5   1   1      218.44      233.82      4.85 o 
  -4   1   1       19.61       17.03      0.81 o 
  -3   1   1      103.95      106.99      1.68 o 
  -2   1   1      286.84      312.73      3.06 o 
  -1   1   1    10163.73     9372.58     80.50 o 
   0   1   1        4.62        5.06      0.25 o 
   1   1   1      364.46      357.68      4.30 o 
   2   1   1    12426.65    11256.76     82.49 o 
   3   1   1       67.80       56.73      0.99 o 
   4   1   1     1219.71     1292.24     10.34 o 
   5   1   1      132.70      134.12      3.17 o 
   6   1   1       10.09        8.79      0.89 o 
   7   1   1       49.20       52.91      3.68 o 
   8   1   1       11.21        9.05      1.84 o 
  -7   2   1      489.19      483.38     10.89 o 
  -6   2   1      184.84      177.56      4.64 o 
  -5   2   1       62.20       69.47      2.60 o 
  -4   2   1        0.05       -0.50      0.70 o 
  -3   2   1      111.03       96.39      2.55 o 
  -2   2   1       23.85       33.56      0.97 o 
  -1   2   1    10895.74    10333.61    101.57 o 
   0   2   1     2711.94     2711.74     39.07 o 
   1   2   1      130.42      132.61      1.93 o 
   2   2   1    15672.10    13841.02    263.50 o 
   3   2   1      583.72      636.45      6.18 o 
   4   2   1      367.62      385.26      5.90 o 
   5   2   1       44.13       49.04      1.20 o 
   6   2   1       59.64       63.58      2.45 o 
   7   2   1       23.22       26.60      1.80 o 
   8   2   1      136.12      148.42      6.51 o 
   9   2   1       43.46       46.55      3.96 o 
  -7   3   1        1.34        4.20      1.35 o 
  -6   3   1       14.83       12.69      1.60 o 
  -5   3   1       34.34       35.16      2.00 o 
  -4   3   1        5.75        6.82      1.41 o 
  -3   3   1       53.83       60.32      2.15 o 
  -2   3   1      647.15      696.14      8.90 o 
  -1   3   1      287.93      329.51      4.85 o 
   0   3   1      197.18      154.83      2.02 o 
   1   3   1      273.93      261.94      2.96 o 
   2   3   1       17.16       28.35      0.79 o 
   3   3   1     2057.43     2089.00     30.28 o 
   4   3   1     2536.58     2574.69     21.87 o 
   5   3   1      194.37      213.52      4.40 o 
   6   3   1        9.34        6.56      1.41 o 
   7   3   1       54.85       55.04      5.23 o 
   8   3   1       14.32       16.85      2.83 o 
   9   3   1        1.59        3.68      1.98 o 
  -7   4   1       16.34       19.92      2.09 o 
  -6   4   1        0.83        2.88      1.19 o 
  -5   4   1       77.97       66.41      2.85 o 
  -4   4   1       10.53        9.26      1.25 o 
  -3   4   1      410.54      421.55      6.90 o 
  -2   4   1      426.97      412.96      6.40 o 
  -1   4   1       13.81       13.44      1.05 o 
   0   4   1     2127.16     2247.15     19.06 o 
   1   4   1      248.75      241.93      3.02 o 
   2   4   1      158.86      188.99      2.58 o 
   3   4   1        8.41       11.07      1.74 o 
   4   4   1      419.05      417.12      4.77 o 
   5   4   1        0.74        1.26      0.58 o 
   6   4   1        0.54       -1.04      0.75 o 
   7   4   1        4.07        5.75      1.15 o 
   8   4   1        0.13       -1.50      1.00 o 
   9   4   1       54.83       56.58      2.95 o 
  -6   5   1       84.20       90.09      3.70 o 
  -5   5   1        8.07       11.02      1.59 o 
  -4   5   1      362.94      326.74      6.55 o 
  -3   5   1       33.47       41.88      2.15 o 
  -2   5   1      476.19      513.94      7.80 o 
  -1   5   1       53.92       58.90      2.19 o 
   0   5   1      532.33      588.93      6.18 o 
   1   5   1        1.14        3.88      1.31 o 
   2   5   1      338.50      347.50      5.03 o 
   3   5   1      549.13      542.97      5.90 o 
   4   5   1      301.60      301.35      5.35 o 
   5   5   1        0.08       -0.82      0.54 o 
   6   5   1      115.94      117.56      6.51 o 
   7   5   1       17.52       22.48      1.80 o 
   8   5   1       61.94       65.89      2.94 o 
   9   5   1       10.75       11.08      1.69 o 
  -6   6   1       26.40       30.62      2.54 o 
  -5   6   1       42.25       44.97      2.55 o 
  -4   6   1      111.32      103.34      3.65 o 
  -3   6   1        1.91        1.77      1.06 o 
  -2   6   1       92.80       96.14      4.81 o 
  -1   6   1       82.78       83.18      2.70 o 
   0   6   1      128.94      109.83      2.12 o 
   1   6   1      521.73      530.45      5.96 o 
   2   6   1     1016.51     1075.00     10.41 o 
   3   6   1      311.44      349.46      4.70 o 
   4   6   1      140.67      130.32      3.38 o 
   5   6   1       21.15       17.31      1.35 o 
   6   6   1        7.53        5.17      1.49 o 
   7   6   1       32.10       34.37      2.09 o 
   8   6   1       14.51       14.57      1.70 o 
  -5   7   1       19.98       23.90      2.31 o 
  -4   7   1      429.00      423.95     12.17 o 
  -3   7   1      108.31      105.04      6.23 o 
  -2   7   1       13.37       19.41      2.41 o 
  -1   7   1       49.06       49.24      2.25 o 
   0   7   1       40.22       41.68      1.95 o 
   1   7   1       85.13       83.29      1.97 o 
   2   7   1        0.03       -0.37      0.48 o 
   3   7   1        5.62        7.27      0.89 o 
   4   7   1       38.16       34.49      2.33 o 
   5   7   1      281.90      288.46      5.84 o 
   6   7   1       27.74       31.19      2.90 o 
   7   7   1       88.57       92.86      3.42 o 
   8   7   1       66.54       71.77      3.14 o 
  -4   8   1        1.09       -0.04      2.69 o 
  -3   8   1       61.92       63.79      3.05 o 
  -2   8   1        3.06        4.71      1.09 o 
  -1   8   1       11.14       11.25      1.45 o 
   0   8   1       76.55       72.68      2.70 o 
   1   8   1      126.05      123.30      3.40 o 
   2   8   1      198.42      189.25      3.75 o 
   3   8   1      195.63      188.40      4.30 o 
   4   8   1       17.17       18.23      1.49 o 
   5   8   1       39.71       39.31      2.03 o 
   6   8   1        5.53        1.31      1.05 o 
   7   8   1        5.17        5.42      1.98 o 
   8   8   1        2.03        3.11      1.84 o 
  -3   9   1       48.71       43.50      2.76 o 
  -2   9   1       53.09       50.00      2.70 o 
  -1   9   1       28.92       37.93      2.25 o 
   0   9   1        9.96       12.65      1.55 o 
   1   9   1       20.30       21.77      2.41 o 
   2   9   1       36.43       39.97      2.00 o 
   3   9   1        0.68       -1.70      1.13 o 
   4   9   1       15.01       17.87      1.63 o 
   5   9   1        0.84        1.54      1.63 o 
   6   9   1        2.48        2.79      1.02 o 
   7   9   1       44.90       47.96      3.96 o 
  -2  10   1        5.02        3.64      1.49 o 
  -1  10   1       58.28       64.46      3.15 o 
   0  10   1       51.29       56.61      2.80 o 
   1  10   1      252.52      252.71      5.75 o 
   2  10   1       59.53       58.16      2.97 o 
   4  10   1       41.92       38.42      2.10 o 
   5  10   1      107.21      112.43      3.74 o 
   6  10   1      102.98      101.16      5.66 o 
   7  10   1       69.52       72.16      4.95 o 
  -1  11   1       37.90       37.23      2.60 o 
   0  11   1       31.41       30.26      2.45 o 
   1  11   1       57.81       67.26      3.05 o 
   2  11   1        1.19       -0.85      1.56 o 
   4  11   1       19.57       25.89      2.69 o 
   5  11   1        0.42        2.55      1.70 o 
   6  11   1        3.29        3.25      2.12 o 
   2  12   1       56.95       48.10      3.82 o 
  -2 -12   2       38.13       41.31      3.68 o 
  -5 -11   2        1.15        0.85      2.12 o 
  -4 -11   2        0.03        0.28      1.84 o 
  -3 -11   2      136.68      135.26      5.94 o 
  -2 -11   2        3.55        1.84      1.70 o 
  -1 -11   2        6.56        4.24      1.98 o 
   0 -11   2        7.30        5.80      2.26 o 
   1 -11   2        0.19       -0.71      1.98 o 
  -6 -10   2       17.41       16.84      2.83 o 
  -5 -10   2       47.56       50.79      3.96 o 
  -4 -10   2       19.92       21.65      2.69 o 
  -3 -10   2      136.20      134.04      4.00 o 
  -2 -10   2       90.82       91.16      3.30 o 
  -1 -10   2        0.50        0.71      1.41 o 
   0 -10   2       36.55       37.21      3.11 o 
   1 -10   2       47.51       50.79      3.82 o 
   2 -10   2        4.45        1.83      3.32 o 
   3 -10   2        1.75        2.99      1.65 o 
  -7  -9   2       64.98       63.95      4.67 o 
  -6  -9   2        8.57       11.46      2.55 o 
  -5  -9   2       38.90       41.17      3.40 o 
  -4  -9   2        6.77        9.34      1.98 o 
  -3  -9   2      103.32      102.99      3.34 o 
  -2  -9   2      306.02      294.56      5.95 o 
  -1  -9   2      199.39      201.47      6.93 o 
   0  -9   2       84.92       81.21      4.39 o 
   1  -9   2        1.38        2.64      1.05 o 
   2  -9   2       65.80       58.59      2.76 o 
   3  -9   2       34.80       37.29      2.39 o 
   4  -9   2       30.37       39.44      2.97 o 
  -7  -8   2        0.48       -0.99      1.84 o 
  -6  -8   2        9.62        8.35      2.12 o 
  -5  -8   2      129.96      138.94      6.08 o 
  -4  -8   2       12.41       10.75      1.49 o 
  -3  -8   2      105.68       99.93      3.18 o 
  -2  -8   2       66.29       67.09      2.50 o 
  -1  -8   2       58.66       58.63      1.84 o 
   0  -8   2       14.75       15.99      2.90 o 
   1  -8   2        1.69        3.29      1.06 o 
   2  -8   2       15.99       17.09      1.75 o 
   3  -8   2      158.55      166.62      4.74 o 
   4  -8   2       76.35       77.85      3.68 o 
   5  -8   2       13.72       18.15      2.09 o 
  -7  -7   2       44.34       46.26      3.82 o 
  -6  -7   2       45.55       40.04      3.40 o 
  -5  -7   2      131.19      134.69      5.94 o 
  -4  -7   2      189.19      188.65      4.35 o 
  -3  -7   2       94.95       91.11      2.88 o 
  -2  -7   2       24.06       22.27      1.10 o 
  -1  -7   2       13.69       16.19      0.99 o 
   0  -7   2       69.00       66.95      1.84 o 
   1  -7   2       24.17       19.28      1.63 o 
   2  -7   2      633.41      600.20      9.30 o 
   3  -7   2        2.36        0.84      1.49 o 
   4  -7   2      119.35      113.61      3.80 o 
   5  -7   2       24.37       23.94      2.14 o 
  -8  -6   2       31.28       32.68      3.54 o 
  -7  -6   2      189.32      198.92      7.78 o 
  -6  -6   2      178.70      176.29      6.93 o 
  -5  -6   2      229.01      212.96      4.66 o 
  -4  -6   2      153.61      159.62      2.93 o 
  -3  -6   2       26.65       29.09      1.16 o 
  -2  -6   2        4.70        4.14      0.59 o 
  -1  -6   2        3.06        2.41      0.50 o 
   0  -6   2       20.48       19.76      0.97 o 
   1  -6   2      288.97      286.03      4.04 o 
   2  -6   2       48.67       42.75      3.11 o 
   3  -6   2       44.32       48.19      2.41 o 
   4  -6   2       27.78       26.60      3.54 o 
   5  -6   2      420.15      418.42      8.15 o 
   6  -6   2       29.83       27.96      2.26 o 
  -8  -5   2       17.68       17.83      2.83 o 
  -7  -5   2        1.97        1.41      1.70 o 
  -6  -5   2        1.16        0.71      1.41 o 
  -5  -5   2      633.93      615.84      7.22 o 
  -4  -5   2      280.03      276.98      3.96 o 
  -3  -5   2      231.48      252.83      5.37 o 
  -2  -5   2        4.71        7.18      0.58 o 
  -1  -5   2       16.95       27.98      1.00 o 
   0  -5   2      101.38      107.84      2.03 o 
   1  -5   2      793.49      804.46      8.10 o 
   2  -5   2      351.13      361.93      4.52 o 
   3  -5   2      409.64      403.44      6.80 o 
   4  -5   2      101.96       91.73      3.15 o 
   5  -5   2        2.30        2.34      1.05 o 
   6  -5   2       46.65       45.99      4.32 o 
   7  -5   2        6.38        8.73      1.60 o 
  -8  -4   2        9.04        8.77      2.26 o 
  -7  -4   2        1.74        2.97      1.56 o 
  -6  -4   2        8.47        5.58      1.09 o 
  -5  -4   2      759.91      755.04      8.33 o 
  -4  -4   2      396.23      369.95      4.75 o 
  -3  -4   2       85.62       86.60      1.80 o 
  -2  -4   2       15.67       16.21      0.72 o 
  -1  -4   2       93.95      108.33      1.81 o 
   0  -4   2      112.26      107.10      1.81 o 
   1  -4   2      189.78      201.55      3.02 o 
   2  -4   2       72.86       73.74      1.56 o 
   3  -4   2       81.86       87.17      1.84 o 
   4  -4   2      135.31      135.32      5.66 o 
   5  -4   2       39.45       35.92      2.48 o 
   6  -4   2       65.82       63.33      2.80 o 
   7  -4   2       61.85       56.87      2.94 o 
  -7  -3   2       33.58       33.02      1.95 o 
  -6  -3   2       11.04       11.76      0.96 o 
  -5  -3   2        0.46        0.30      0.61 o 
  -4  -3   2      144.63      144.05      2.57 o 
  -3  -3   2      373.45      351.88      4.22 o 
  -2  -3   2       26.84       25.84      0.82 o 
  -1  -3   2      888.15      855.58     11.96 o 
   0  -3   2       50.19       45.02      1.39 o 
   1  -3   2       21.87       30.31      0.86 o 
   2  -3   2        2.03        2.15      0.87 o 
   3  -3   2      742.02      707.41      7.24 o 
   4  -3   2      452.70      457.46      7.15 o 
   5  -3   2      105.30      106.25      3.89 o 
   6  -3   2       22.67       23.52      1.89 o 
   7  -3   2       10.01        7.73      2.12 o 
   8  -3   2        2.24        1.56      1.84 o 
  -7  -2   2      211.86      205.86      7.07 o 
  -6  -2   2       40.05       43.67      1.66 o 
  -5  -2   2      129.62      129.06      2.58 o 
  -4  -2   2      445.52      477.50      6.47 o 
  -3  -2   2      291.18      265.36      3.45 o 
  -2  -2   2      151.43      176.29      4.44 o 
  -1  -2   2      693.91      623.85      7.05 o 
   0  -2   2       38.41       36.79      1.63 o 
   1  -2   2      673.81      732.94      6.78 o 
   2  -2   2       37.83       48.55      1.16 o 
   3  -2   2      642.81      678.95      6.90 o 
   4  -2   2       68.25       70.96      1.68 o 
   5  -2   2      244.29      243.32      4.93 o 
   6  -2   2      184.03      186.58      4.57 o 
   7  -2   2       38.85       34.38      3.11 o 
   8  -2   2       44.50       49.38      4.10 o 
  -8  -1   2        1.45        2.12      1.84 o 
  -7  -1   2      107.29      102.64      2.80 o 
  -6  -1   2      466.77      455.32      6.35 o 
  -5  -1   2      217.75      211.38      4.90 o 
  -4  -1   2      316.85      341.88      4.38 o 
  -3  -1   2       64.92       52.57      1.33 o 
  -2  -1   2      280.30      311.19      3.53 o 
  -1  -1   2       64.63       69.84      1.10 o 
   0  -1   2     1247.00     1189.93     20.82 o 
   1  -1   2      170.94      190.88      2.20 o 
   2  -1   2      802.77      730.86      6.83 o 
   3  -1   2      665.88      634.62      6.39 o 
   4  -1   2      115.46       98.43      1.97 o 
   5  -1   2        1.50        3.19      0.85 o 
   6  -1   2      391.47      390.32      6.75 o 
   7  -1   2       52.42       58.29      3.96 o 
   8  -1   2       35.62       31.83      3.25 o 
  -8   0   2      112.41      109.65      5.52 o 
  -7   0   2       21.62       23.10      2.69 o 
  -6   0   2       95.87       97.53      2.64 o 
  -5   0   2       25.26       23.90      1.23 o 
  -4   0   2       51.11       68.56      1.74 o 
  -3   0   2      372.88      339.65      4.11 o 
  -2   0   2     1309.85     1218.88     16.94 o 
  -1   0   2       20.50       15.20      0.54 o 
   0   0   2     5591.63     5176.99     42.61 o 
   1   0   2      335.84      323.34      3.84 o 
   2   0   2      378.25      379.82      3.88 o 
   3   0   2      436.79      421.24      4.50 o 
   4   0   2        2.95        4.19      0.61 o 
   5   0   2      172.55      186.48      3.40 o 
   6   0   2       24.55       23.14      1.21 o 
   7   0   2       53.30       56.45      3.82 o 
   8   0   2        0.06       -0.28      1.56 o 
  -7   1   2       56.02       56.52      2.70 o 
  -6   1   2      279.28      273.71      5.85 o 
  -5   1   2       21.49       20.56      1.28 o 
  -4   1   2       63.64       66.87      1.90 o 
  -3   1   2       96.26      100.22      1.69 o 
  -2   1   2        0.71        1.34      0.78 o 
  -1   1   2      527.33      547.82      5.50 o 
   0   1   2        4.06        7.21      0.37 o 
   1   1   2      250.67      250.59      2.62 o 
   2   1   2      758.33      789.34      7.38 o 
   3   1   2      633.01      651.20      6.27 o 
   4   1   2      219.73      216.56      2.97 o 
   5   1   2       42.15       40.57      1.33 o 
   6   1   2        3.43        5.40      0.99 o 
   7   1   2       84.99       79.53      2.94 o 
   8   1   2      269.15      267.26      9.20 o 
   9   1   2       14.58       17.69      2.69 o 
  -7   2   2        2.58        1.91      1.84 o 
  -6   2   2      172.88      182.36      4.80 o 
  -5   2   2       48.38       49.95      2.30 o 
  -4   2   2        3.31        5.00      0.75 o 
  -3   2   2      118.40      116.36      3.89 o 
  -2   2   2     1072.94     1077.21     17.73 o 
  -1   2   2       91.82       82.65      1.39 o 
   0   2   2       13.29       11.82      0.44 o 
   1   2   2     1370.34     1362.69     11.67 o 
   2   2   2      132.36      113.33      2.30 o 
   3   2   2      123.65      139.09      2.80 o 
   4   2   2     3122.71     3238.76     27.13 o 
   5   2   2        0.29        1.46      0.54 o 
   6   2   2       30.53       33.93      2.05 o 
   7   2   2        0.04        0.50      1.91 o 
   8   2   2        5.10        4.24      1.56 o 
   9   2   2        0.01       -2.55      1.70 o 
  -7   3   2       31.96       28.43      2.28 o 
  -6   3   2        6.71        2.66      1.84 o 
  -5   3   2      244.91      241.22      5.45 o 
  -4   3   2      121.78      122.36      3.45 o 
  -3   3   2      718.84      716.46      9.80 o 
  -2   3   2     1743.35     1800.04     31.90 o 
  -1   3   2     1989.82     2100.10     22.20 o 
   0   3   2     1120.79     1181.62     16.56 o 
   1   3   2        2.26        1.88      0.35 o 
   2   3   2       15.32       16.88      0.62 o 
   3   3   2     1181.62     1242.94     14.25 o 
   4   3   2     1706.31     1779.96     40.43 o 
   5   3   2      170.43      171.30      3.90 o 
   6   3   2      488.45      469.32      7.80 o 
   7   3   2       30.22       31.97      2.00 o 
   8   3   2        1.83        1.38      2.48 o 
   9   3   2       96.33       97.62      5.52 o 
  -6   4   2       22.73       26.73      2.48 o 
  -5   4   2      146.03      145.90      4.30 o 
  -4   4   2      159.47      156.76      4.15 o 
  -3   4   2        8.54       12.52      1.29 o 
  -2   4   2      578.59      593.16      8.40 o 
  -1   4   2       37.87       38.02      1.55 o 
   0   4   2       85.76       93.19      1.64 o 
   1   4   2     1414.31     1335.43     11.89 o 
   2   4   2     1719.12     1829.84     15.84 o 
   3   4   2      938.11      968.28     10.63 o 
   4   4   2     1308.18     1364.12     16.10 o 
   5   4   2      151.26      148.03      7.57 o 
   6   4   2      877.37      829.65     11.75 o 
   7   4   2       31.54       31.39      1.95 o 
   8   4   2       14.33       12.50      1.60 o 
   9   4   2       10.07       11.78      4.67 o 
  -6   5   2       35.64       33.99      2.39 o 
  -5   5   2        0.77        2.24      1.09 o 
  -4   5   2       20.52       20.55      1.85 o 
  -3   5   2      728.40      723.24     19.10 o 
  -2   5   2        7.33        5.43      0.95 o 
  -1   5   2      124.30      114.75      3.00 o 
   0   5   2      190.98      161.62      2.50 o 
   1   5   2       43.39       41.22      1.18 o 
   2   5   2      820.22      850.13      8.30 o 
   3   5   2      192.79      193.06      2.80 o 
   4   5   2       85.29       90.15      2.70 o 
   5   5   2      165.34      164.74      4.04 o 
   6   5   2      328.24      318.88      6.29 o 
   7   5   2       51.04       43.13      2.35 o 
   8   5   2        0.01       -1.63      1.63 o 
   9   5   2       42.59       42.03      2.60 o 
  -5   6   2       30.05       29.18      2.17 o 
  -4   6   2       79.80       79.45      3.25 o 
  -3   6   2      111.99      111.20      3.60 o 
  -2   6   2       26.33       22.07      1.59 o 
  -1   6   2        1.41        3.84      0.88 o 
   0   6   2       53.52       62.29      2.15 o 
   1   6   2      266.69      275.17      3.80 o 
   2   6   2      566.79      578.41      6.41 o 
   3   6   2      239.59      230.08      3.41 o 
   4   6   2        8.77        8.87      1.00 o 
   5   6   2      185.31      184.75      4.44 o 
   6   6   2        6.78        9.76      1.84 o 
   7   6   2       31.85       31.72      2.09 o 
   8   6   2       91.40       80.89      3.34 o 
  -5   7   2      132.80      114.45      6.30 o 
  -4   7   2       75.66       75.37      3.30 o 
  -3   7   2        1.04        1.50      1.09 o 
  -2   7   2       48.22       46.90      2.35 o 
  -1   7   2       13.28       14.63      1.45 o 
   0   7   2      264.54      255.56      5.10 o 
   1   7   2      946.39      932.42     12.49 o 
   2   7   2        0.03        0.01      0.48 o 
   3   7   2      331.91      330.29      5.95 o 
   4   7   2       68.60       63.72      2.45 o 
   5   7   2       12.36       20.44      1.49 o 
   6   7   2       31.00       29.70      1.85 o 
   7   7   2        5.34        4.62      1.20 o 
   8   7   2       12.91       15.14      2.55 o 
  -4   8   2       32.99       30.47      2.40 o 
  -3   8   2        6.43        4.59      1.36 o 
  -2   8   2       93.59      100.56      3.75 o 
  -1   8   2       30.31       32.32      1.95 o 
   0   8   2       34.28       30.76      1.85 o 
   1   8   2        8.16       11.08      1.27 o 
   2   8   2       68.60       69.06      3.14 o 
   3   8   2       10.75       13.44      1.84 o 
   4   8   2      163.27      165.63      5.16 o 
   5   8   2       66.40       62.75      2.69 o 
   6   8   2       41.82       44.23      2.29 o 
   7   8   2      131.43      128.29      4.67 o 
   8   8   2       38.59       37.78      2.44 o 
  -3   9   2        5.61        5.90      2.19 o 
  -2   9   2       63.53       66.91      3.14 o 
  -1   9   2      151.50      149.76      6.58 o 
   0   9   2       29.66       28.53      1.95 o 
   1   9   2        0.25        0.24      2.33 o 
   2   9   2       78.60       74.08      2.70 o 
   3   9   2       13.77       13.91      1.39 o 
   4   9   2      108.96      108.82      5.02 o 
   5   9   2       65.45       64.17      2.75 o 
   6   9   2       50.60       49.90      2.54 o 
   7   9   2        0.01       -2.41      1.77 o 
  -2  10   2       28.71       36.00      2.62 o 
  -1  10   2       29.63       29.41      2.34 o 
   0  10   2       33.94       29.13      2.25 o 
   1  10   2       64.07       74.54      3.05 o 
   2  10   2       10.34        8.91      1.84 o 
   3  10   2       17.03       18.25      2.41 o 
   4  10   2        7.38        8.65      1.29 o 
   5  10   2       25.18       24.98      1.79 o 
   6  10   2       20.86       24.97      2.05 o 
   7  10   2        0.83        0.99      1.84 o 
   0  11   2       66.92       69.83      3.35 o 
   1  11   2        7.01       10.28      2.55 o 
   2  11   2        1.36        2.41      1.70 o 
   4  11   2        5.74        5.09      1.70 o 
   5  11   2       11.61       14.97      3.68 o 
   6  11   2       85.42       95.36      5.52 o 
  -4 -11   3        5.90        7.78      2.12 o 
  -3 -11   3       61.93       63.09      3.96 o 
  -2 -11   3       28.11       30.28      2.97 o 
  -1 -11   3       55.14       63.67      4.39 o 
   0 -11   3       74.11       76.54      4.81 o 
   1 -11   3        6.07        4.10      1.98 o 
  -5 -10   3        0.09       -0.57      1.70 o 
  -4 -10   3      270.13      272.92      9.48 o 
  -3 -10   3        2.58        5.51      1.35 o 
  -2 -10   3        0.72        0.24      1.05 o 
  -1 -10   3        2.96       -2.12      1.41 o 
   0 -10   3        5.40        6.08      2.12 o 
   1 -10   3        2.49        1.41      1.70 o 
   2 -10   3        0.99        0.00      1.70 o 
  -6  -9   3      113.03      114.04      6.08 o 
  -5  -9   3       10.93       14.57      2.41 o 
  -4  -9   3      118.03      115.12      4.39 o 
  -3  -9   3        0.33        1.31      0.99 o 
  -2  -9   3        3.81        2.29      2.05 o 
  -1  -9   3      600.26      615.48      9.75 o 
   0  -9   3       42.90       42.30      3.40 o 
   1  -9   3        0.09       -2.12      1.41 o 
   2  -9   3        1.96        0.71      1.84 o 
   3  -9   3       43.44       45.43      2.70 o 
   4  -9   3        0.47       -2.65      1.77 o 
  -7  -8   3       15.19       21.65      3.25 o 
  -6  -8   3        9.60       10.47      2.12 o 
  -5  -8   3       85.08       88.99      5.09 o 
  -4  -8   3       10.92        9.99      1.35 o 
  -3  -8   3      281.09      279.46      5.78 o 
  -2  -8   3       48.08       48.02      3.11 o 
  -1  -8   3       22.83       22.06      1.70 o 
   0  -8   3       95.32       95.26      3.04 o 
   1  -8   3      146.43      146.91      5.02 o 
   2  -8   3       11.68       10.48      1.40 o 
   3  -8   3       14.94       13.14      1.50 o 
   4  -8   3       38.93       36.83      2.39 o 
   5  -8   3       10.55       12.76      1.89 o 
  -7  -7   3       24.57       28.72      3.40 o 
  -6  -7   3       37.07       36.79      3.25 o 
  -5  -7   3       19.23       21.40      1.70 o 
  -4  -7   3       34.40       33.26      2.19 o 
  -3  -7   3       37.86       43.64      2.97 o 
  -2  -7   3        2.54        2.47      0.88 o 
  -1  -7   3       32.79       30.56      1.70 o 
   0  -7   3      188.11      170.01      3.05 o 
   1  -7   3      449.58      460.67     10.05 o 
   2  -7   3      149.79      150.39      5.59 o 
   3  -7   3       27.72       28.93      1.93 o 
   4  -7   3        0.85        0.35      1.06 o 
   5  -7   3       47.52       47.00      3.32 o 
  -7  -6   3       27.97       25.75      2.83 o 
  -6  -6   3       22.27       23.63      2.97 o 
  -5  -6   3        1.83        2.81      1.06 o 
  -4  -6   3      204.34      214.39      7.07 o 
  -3  -6   3      843.13      865.93     22.50 o 
  -2  -6   3       82.31       78.27      2.54 o 
  -1  -6   3        0.37        1.11      0.48 o 
   0  -6   3       71.13       72.44      1.79 o 
   1  -6   3      123.54      126.95      2.48 o 
   2  -6   3      233.64      235.04      4.79 o 
   3  -6   3       67.53       65.23      2.60 o 
   4  -6   3       17.97       18.59      2.55 o 
   5  -6   3        5.01        6.02      1.40 o 
   6  -6   3       48.42       46.25      2.65 o 
  -8  -5   3        1.19        3.11      2.26 o 
  -7  -5   3       26.03       33.53      3.25 o 
  -6  -5   3        0.05        1.13      1.70 o 
  -5  -5   3      475.16      470.13     11.53 o 
  -4  -5   3      114.59      117.51      3.26 o 
  -3  -5   3      248.32      258.58      4.98 o 
  -2  -5   3        9.03       14.40      1.24 o 
  -1  -5   3      262.09      281.76      3.62 o 
   0  -5   3      287.27      334.78      4.16 o 
   1  -5   3       15.92       14.46      0.86 o 
   2  -5   3       46.83       41.32      1.80 o 
   3  -5   3      166.13      159.25      3.90 o 
   4  -5   3      795.02      746.22     20.02 o 
   5  -5   3       26.84       24.11      1.85 o 
   6  -5   3       10.08        8.14      1.50 o 
   7  -5   3       31.15       29.08      2.20 o 
  -7  -4   3       64.52       73.85      4.53 o 
  -6  -4   3      142.04      131.56      3.69 o 
  -5  -4   3      165.98      170.22      4.13 o 
  -4  -4   3      307.42      307.94      4.25 o 
  -3  -4   3        7.92        6.86      0.59 o 
  -2  -4   3      309.51      286.90      4.04 o 
  -1  -4   3        0.29        1.68      0.34 o 
   0  -4   3      189.63      174.70      2.50 o 
   1  -4   3        4.50        2.73      0.52 o 
   2  -4   3      238.32      236.42      3.33 o 
   3  -4   3      187.52      188.35      3.04 o 
   4  -4   3      512.51      524.49      8.15 o 
   5  -4   3       21.92       19.65      2.90 o 
   6  -4   3        1.50        3.35      2.33 o 
   7  -4   3       98.11      104.56      5.66 o 
  -6  -3   3      372.81      370.19      6.69 o 
  -5  -3   3      233.94      240.11      3.90 o 
  -4  -3   3      150.53      139.85      4.52 o 
  -3  -3   3       12.31       15.16      0.78 o 
  -2  -3   3       25.66       43.05      1.06 o 
  -1  -3   3      184.67      234.01      5.38 o 
   0  -3   3      835.26      912.94     18.32 o 
   1  -3   3       67.86       89.80      1.64 o 
   2  -3   3      161.00      172.79      2.64 o 
   3  -3   3       98.34       89.04      1.89 o 
   4  -3   3       79.25       71.84      1.85 o 
   5  -3   3      318.45      316.10      6.04 o 
   6  -3   3      160.55      157.77      4.29 o 
   7  -3   3       30.28       27.45      2.83 o 
   8  -3   3       27.46       28.16      3.54 o 
  -7  -2   3        0.20        0.57      1.00 o 
  -6  -2   3      215.97      211.95      3.84 o 
  -5  -2   3      115.92      114.74      2.55 o 
  -4  -2   3        1.18        1.12      0.53 o 
  -3  -2   3      177.32      173.67      2.70 o 
  -2  -2   3     2343.09     2458.09     30.47 o 
  -1  -2   3     1100.81     1111.38     12.45 o 
   0  -2   3      109.29      111.95      1.54 o 
   1  -2   3       22.22       32.65      1.21 o 
   2  -2   3      823.06      798.92      8.76 o 
   3  -2   3      351.68      388.36      4.59 o 
   4  -2   3       21.39       18.73      0.97 o 
   5  -2   3      152.23      148.45      3.69 o 
   6  -2   3       74.36       77.49      3.68 o 
   7  -2   3        3.84        3.40      1.70 o 
   8  -2   3       19.69       21.65      3.11 o 
  -7  -1   3      110.97      109.32      2.99 o 
  -6  -1   3      124.29      122.81      4.95 o 
  -5  -1   3      377.89      371.84      9.16 o 
  -4  -1   3      195.74      183.64      3.05 o 
  -3  -1   3       12.84       18.64      0.84 o 
  -2  -1   3      375.84      349.18      4.94 o 
  -1  -1   3        3.03        4.67      0.85 o 
   0  -1   3       22.98       18.93      0.69 o 
   1  -1   3       24.84       21.62      0.70 o 
   2  -1   3     1151.49     1225.38     20.34 o 
   3  -1   3      443.16      480.76      6.90 o 
   4  -1   3       75.66       77.39      1.79 o 
   5  -1   3      108.11       97.73      2.24 o 
   6  -1   3      199.51      191.85      6.79 o 
   7  -1   3      280.69      266.41      8.91 o 
   8  -1   3       15.84       19.24      2.69 o 
  -7   0   3       60.43       64.77      3.11 o 
  -6   0   3       90.76       86.77      2.55 o 
  -5   0   3       37.79       38.29      1.55 o 
  -4   0   3      487.87      485.40      6.61 o 
  -3   0   3       77.99       92.59      1.88 o 
  -2   0   3      500.61      556.16      5.74 o 
  -1   0   3      315.05      313.28      5.99 o 
   0   0   3      121.13      115.43      1.62 o 
   1   0   3     1087.09     1034.61      9.09 o 
   2   0   3        9.79       15.54      0.62 o 
   3   0   3      215.42      193.83      2.62 o 
   4   0   3      187.13      179.70      2.76 o 
   5   0   3      808.23      797.20      9.59 o 
   6   0   3       36.27       34.02      2.69 o 
   7   0   3       30.54       30.56      2.97 o 
   8   0   3       15.55       17.12      2.69 o 
  -7   1   3       19.32       18.49      2.69 o 
  -6   1   3        8.88        7.83      1.09 o 
  -5   1   3       71.16       73.26      2.31 o 
  -4   1   3      397.67      408.19      7.74 o 
  -3   1   3      862.22      860.55      9.06 o 
  -2   1   3      436.39      503.44      5.58 o 
  -1   1   3     1252.94     1259.30     11.11 o 
   0   1   3      887.75      858.15      7.76 o 
   1   1   3      397.82      373.61      3.85 o 
   2   1   3       10.12        8.10      0.43 o 
   3   1   3      473.06      472.73      4.85 o 
   4   1   3        6.26        9.68      0.75 o 
   5   1   3        2.02        1.18      0.49 o 
   6   1   3        1.58        0.43      1.34 o 
   7   1   3       71.64       71.20      2.84 o 
   8   1   3       90.14       87.29      5.09 o 
   9   1   3       26.99       22.35      2.97 o 
  -7   2   3       86.30       87.51      3.89 o 
  -6   2   3        0.07        0.50      2.19 o 
  -5   2   3        1.52        1.78      0.73 o 
  -4   2   3       74.92       68.75      2.11 o 
  -3   2   3      164.16      160.51      3.09 o 
  -2   2   3      492.70      503.78      4.85 o 
  -1   2   3       76.20       82.99      1.50 o 
   0   2   3      418.88      419.81      4.35 o 
   1   2   3      474.11      483.33      4.80 o 
   2   2   3      729.18      759.89     18.04 o 
   3   2   3      926.20      977.20     11.65 o 
   4   2   3      213.22      215.56      5.02 o 
   5   2   3        8.18        8.74      1.77 o 
   6   2   3       81.60       82.44      2.84 o 
   7   2   3      155.66      153.03      4.29 o 
   8   2   3        6.99        7.38      1.49 o 
   9   2   3        1.89        0.42      1.84 o 
  -6   3   3       78.55       79.36      3.30 o 
  -5   3   3       21.73       19.51      1.77 o 
  -4   3   3      341.38      334.47      6.40 o 
  -3   3   3       45.92       43.06      1.63 o 
  -2   3   3       38.07       42.53      1.49 o 
  -1   3   3      278.18      262.45      3.88 o 
   0   3   3      281.12      255.82      2.80 o 
   1   3   3      778.26      764.11     11.16 o 
   2   3   3       39.22       28.41      0.82 o 
   3   3   3      681.02      671.77      8.80 o 
   4   3   3        8.23        5.86      0.85 o 
   5   3   3        1.04        1.88      0.75 o 
   6   3   3      178.44      172.77      6.72 o 
   7   3   3       61.40       57.65      3.11 o 
   8   3   3        0.53       -0.86      1.06 o 
   9   3   3        6.93        8.06      2.26 o 
  -6   4   3       82.58       88.64      4.32 o 
  -5   4   3       32.15       37.26      2.25 o 
  -4   4   3      180.29      168.52      4.40 o 
  -3   4   3      782.61      784.64     11.10 o 
  -2   4   3      501.18      501.43      9.83 o 
  -1   4   3       22.10       18.75      1.41 o 
   0   4   3      123.48      134.97      2.16 o 
   1   4   3      606.39      625.76      6.41 o 
   2   4   3       84.97       83.43      1.62 o 
   3   4   3        4.84       11.32      0.59 o 
   4   4   3      276.80      262.79     14.15 o 
   5   4   3       11.55       12.84      1.30 o 
   6   4   3      804.36      768.12     11.20 o 
   7   4   3        1.33        0.23      0.85 o 
   8   4   3       32.34       25.28      1.95 o 
   9   4   3       33.05       34.78      2.55 o 
  -6   5   3        5.44        8.24      1.59 o 
  -5   5   3        0.51        0.68      1.15 o 
  -4   5   3        2.52        1.34      1.00 o 
  -3   5   3       22.84       22.61      1.65 o 
  -2   5   3       35.80       32.06      1.75 o 
  -1   5   3      854.22      852.54     11.20 o 
   0   5   3       83.76       78.88      1.68 o 
   1   5   3     1458.60     1441.57     15.87 o 
   2   5   3     1843.34     1929.75     30.30 o 
   3   5   3       22.43       25.01      1.35 o 
   4   5   3      267.24      270.09      5.20 o 
   5   5   3        0.22        0.26      0.68 o 
   6   5   3       96.19       96.57      3.75 o 
   7   5   3        1.15        0.80      0.95 o 
   8   5   3      507.36      465.94      9.00 o 
   9   5   3        7.13        5.92      3.11 o 
  -5   6   3       60.22       57.92      3.05 o 
  -4   6   3      219.67      219.11      5.65 o 
  -3   6   3       50.13       47.44      2.45 o 
  -2   6   3       12.13        8.90      1.25 o 
  -1   6   3      493.59      497.68      7.95 o 
   0   6   3      242.34      223.31      4.54 o 
   1   6   3      113.13      120.15      2.34 o 
   2   6   3      625.06      625.87      6.86 o 
   3   6   3       64.02       81.40      2.60 o 
   4   6   3        2.05        2.76      0.80 o 
   5   6   3        4.62        7.51      2.33 o 
   6   6   3       97.33       82.75      3.05 o 
   7   6   3      100.37       87.56      8.63 o 
   8   6   3      279.46      252.57      6.30 o 
   9   6   3        1.46        3.25      1.40 o 
  -4   7   3      156.12      156.49      4.90 o 
  -3   7   3        0.10        0.46      2.19 o 
  -2   7   3       34.29       31.06      5.45 o 
  -1   7   3        7.43        5.60      1.05 o 
   0   7   3      100.55       92.60      3.05 o 
   1   7   3        4.83        8.47      1.15 o 
   2   7   3        8.48        6.57      1.28 o 
   3   7   3      233.39      223.37      4.75 o 
   4   7   3      561.80      557.60      8.85 o 
   5   7   3       80.32       82.05      3.00 o 
   6   7   3        4.16        1.77      0.90 o 
   7   7   3        9.68        9.25      1.35 o 
   8   7   3        2.51       -0.49      1.12 o 
  -4   8   3       16.68       23.97      2.41 o 
  -3   8   3        0.02        0.00      2.41 o 
  -2   8   3       36.81       37.68      2.40 o 
  -1   8   3       19.23       23.58      1.89 o 
   0   8   3       89.69       92.40      3.20 o 
   1   8   3       86.86       91.93      3.54 o 
   2   8   3      306.10      296.49      5.62 o 
   3   8   3      105.10      100.45      4.24 o 
   4   8   3        9.82        6.74      1.00 o 
   5   8   3        4.03        3.35      0.95 o 
   6   8   3       15.78       16.36      1.69 o 
   7   8   3       15.86       15.46      1.75 o 
   8   8   3        1.94       -0.44      1.25 o 
  -3   9   3       13.07       20.45      2.90 o 
  -2   9   3        0.01       -0.74      1.27 o 
  -1   9   3        0.00        0.41      1.12 o 
   0   9   3      384.95      391.59      7.60 o 
   1   9   3        5.43       11.88      1.98 o 
   2   9   3       32.78       29.99      2.69 o 
   3   9   3      131.37      127.92      3.74 o 
   4   9   3        1.09        0.14      0.90 o 
   5   9   3      111.34      121.95      3.90 o 
   6   9   3       85.26       79.18      3.20 o 
   7   9   3        0.78        0.66      2.76 o 
  -1  10   3       50.23       47.88      2.75 o 
   0  10   3       38.74       45.51      2.55 o 
   1  10   3      112.46      115.20      7.85 o 
   2  10   3        0.09        1.84      1.41 o 
   3  10   3       30.10       31.83      2.97 o 
   4  10   3        2.09        2.14      1.06 o 
   5  10   3       35.30       33.98      2.15 o 
   6  10   3       12.76       12.67      2.12 o 
   7  10   3       73.40       69.24      3.68 o 
   0  11   3        6.49        9.10      1.75 o 
   1  11   3        9.95        8.21      2.26 o 
   2  11   3       19.23       18.25      2.83 o 
   3  11   3       26.40       25.61      3.11 o 
   4  11   3       13.67       13.58      2.12 o 
   5  11   3       14.89       19.30      1.93 o 
  -3 -11   4        1.60        0.95      1.29 o 
  -2 -11   4        7.30        9.34      2.41 o 
  -1 -11   4        4.25        3.25      2.12 o 
   0 -11   4      156.69      162.99      7.36 o 
   1 -11   4        1.40       -2.26      2.12 o 
  -5 -10   4        0.32        4.53      2.12 o 
  -4 -10   4      130.08      125.41      4.24 o 
  -3 -10   4       39.40       38.33      2.35 o 
  -2 -10   4        6.47        8.54      1.45 o 
  -1 -10   4       50.98       52.77      3.96 o 
   0 -10   4       47.58       51.36      3.82 o 
   1 -10   4       44.65       46.69      3.96 o 
   2 -10   4       36.19       31.69      3.82 o 
  -6  -9   4        0.81       -2.41      1.84 o 
  -5  -9   4        0.05       -2.33      1.56 o 
  -4  -9   4        4.48        1.71      1.34 o 
  -3  -9   4       40.10       40.65      2.34 o 
  -2  -9   4      180.55      178.25      4.75 o 
  -1  -9   4        0.35        0.49      1.05 o 
   0  -9   4        2.60        3.68      1.56 o 
   1  -9   4       10.78       13.30      2.41 o 
   2  -9   4       43.88       39.19      3.40 o 
   3  -9   4        0.02        1.41      1.84 o 
   4  -9   4       13.52       15.00      2.97 o 
  -6  -8   4       10.82        9.90      2.69 o 
  -5  -8   4       15.41       15.94      1.69 o 
  -4  -8   4      122.62      120.96      3.83 o 
  -3  -8   4        0.00       -0.73      0.85 o 
  -2  -8   4      876.53      873.66     12.49 o 
  -1  -8   4       33.48       32.23      2.83 o 
   0  -8   4        4.48        6.48      1.98 o 
   1  -8   4      205.52      199.77      7.07 o 
   2  -8   4       26.90       23.63      2.55 o 
   3  -8   4        0.09       -1.41      1.41 o 
   4  -8   4       54.69       56.83      4.17 o 
   5  -8   4       11.28        7.71      1.70 o 
  -7  -7   4        0.19       -2.76      1.84 o 
  -6  -7   4       28.37       30.98      3.25 o 
  -5  -7   4       59.43       58.14      2.65 o 
  -4  -7   4      259.78      254.66      9.05 o 
  -3  -7   4       22.44       25.16      1.73 o 
  -2  -7   4        0.51        0.21      0.70 o 
  -1  -7   4      234.10      228.94      5.00 o 
   0  -7   4      197.40      183.95      4.30 o 
   1  -7   4      385.63      392.16      6.73 o 
   2  -7   4        0.50        1.21      0.88 o 
   3  -7   4       19.19       18.25      1.63 o 
   4  -7   4        0.22        1.50      1.13 o 
   5  -7   4       33.46       31.35      2.20 o 
  -7  -6   4        0.95        1.13      1.84 o 
  -6  -6   4       21.26       28.44      3.11 o 
  -5  -6   4        1.37        0.36      0.92 o 
  -4  -6   4       34.86       35.85      2.03 o 
  -3  -6   4       27.54       28.92      1.77 o 
  -2  -6   4       54.66       49.15      3.11 o 
  -1  -6   4       25.35       22.99      1.50 o 
   0  -6   4       79.58       74.25      2.50 o 
   1  -6   4        0.08       -0.49      0.53 o 
   2  -6   4      345.67      337.01      4.74 o 
   3  -6   4      726.04      727.15     12.87 o 
   4  -6   4       25.94       25.32      1.79 o 
   5  -6   4       18.43       21.82      2.90 o 
   6  -6   4        3.44        3.10      1.35 o 
  -7  -5   4        4.12        2.69      2.12 o 
  -6  -5   4       26.06       28.90      1.99 o 
  -5  -5   4      129.50      138.22      3.93 o 
  -4  -5   4      225.47      234.30      5.08 o 
  -3  -5   4        6.79        4.97      0.88 o 
  -2  -5   4       25.67       28.72      1.63 o 
  -1  -5   4      468.67      464.33      7.57 o 
   0  -5   4      159.84      165.58      2.64 o 
   1  -5   4      110.74      109.96      2.20 o 
   2  -5   4        3.03        2.18      0.78 o 
   3  -5   4       27.29       27.68      1.63 o 
   4  -5   4       68.45       69.54      2.75 o 
   5  -5   4       50.57       48.64      2.40 o 
   6  -5   4        0.02        0.00      1.10 o 
   7  -5   4       25.49       29.57      3.54 o 
  -7  -4   4        1.56        3.82      1.70 o 
  -6  -4   4       31.70       31.68      1.99 o 
  -5  -4   4       51.28       50.48      3.89 o 
  -4  -4   4       42.32       41.03      2.03 o 
  -3  -4   4      483.80      459.19      7.18 o 
  -2  -4   4       64.70       57.35      2.09 o 
  -1  -4   4     2160.36     2390.01     25.70 o 
   0  -4   4       22.17       22.84      1.63 o 
   1  -4   4      258.22      301.63      3.86 o 
   2  -4   4        1.50        1.55      0.46 o 
   3  -4   4      361.49      369.30      4.81 o 
   4  -4   4      259.32      263.70      5.25 o 
   5  -4   4      140.67      137.46      3.90 o 
   6  -4   4      111.28      111.56      3.70 o 
   7  -4   4        4.22        3.11      1.84 o 
  -6  -3   4       10.08       11.32      1.45 o 
  -5  -3   4        1.03        1.29      1.06 o 
  -4  -3   4       90.45       90.68      2.90 o 
  -3  -3   4      777.54      763.22     10.19 o 
  -2  -3   4       72.52       73.17      1.66 o 
  -1  -3   4        3.09        7.06      0.85 o 
   0  -3   4       67.95       69.87      2.21 o 
   1  -3   4      977.42     1041.31     10.57 o 
   2  -3   4        0.13        0.08      0.48 o 
   3  -3   4      770.57      791.71      8.19 o 
   4  -3   4       81.49       81.14      2.03 o 
   5  -3   4        7.46        7.33      2.26 o 
   6  -3   4       15.82       13.41      2.41 o 
   7  -3   4       10.02       10.61      2.26 o 
   8  -3   4        4.58        2.55      2.12 o 
  -6  -2   4      181.62      191.43      6.51 o 
  -5  -2   4      258.73      262.29      5.30 o 
  -4  -2   4      107.44      109.26      2.31 o 
  -3  -2   4       16.77       14.91      1.92 o 
  -2  -2   4      250.27      293.40      3.58 o 
  -1  -2   4      355.19      376.95      5.55 o 
   0  -2   4       52.56       50.61      1.60 o 
   1  -2   4       12.31        8.12      0.58 o 
   2  -2   4      170.69      204.04      2.86 o 
   3  -2   4      497.36      586.86      6.37 o 
   4  -2   4       90.11       78.21      1.93 o 
   5  -2   4      213.97      214.04      3.57 o 
   6  -2   4      374.76      362.76     10.05 o 
   7  -2   4      274.05      268.25      9.20 o 
   8  -2   4       74.34       77.25      5.09 o 
  -7  -1   4       14.20       14.40      1.70 o 
  -6  -1   4       59.09       62.25      3.68 o 
  -5  -1   4      110.97      103.77      2.47 o 
  -4  -1   4        9.78        8.84      0.83 o 
  -3  -1   4      230.75      228.87      3.38 o 
  -2  -1   4      676.09      711.43      7.13 o 
  -1  -1   4       11.86       19.14      0.66 o 
   0  -1   4      414.15      426.49      6.62 o 
   1  -1   4      254.46      235.59      2.88 o 
   2  -1   4      579.59      610.83     11.95 o 
   3  -1   4       21.01       17.63      0.81 o 
   4  -1   4      517.06      506.33     11.21 o 
   5  -1   4      114.76      123.57      2.56 o 
   6  -1   4        0.89       -0.72      0.92 o 
   7  -1   4       51.36       51.92      3.82 o 
   8  -1   4       12.77       12.87      2.55 o 
  -7   0   4        8.73        9.38      1.63 o 
  -6   0   4       10.25        9.76      1.16 o 
  -5   0   4      213.04      206.70      6.30 o 
  -4   0   4      227.98      221.01      3.59 o 
  -3   0   4     1046.63     1064.76     10.40 o 
  -2   0   4      519.03      488.71      6.16 o 
  -1   0   4       71.02       96.92      1.67 o 
   0   0   4     1283.02     1403.27     13.43 o 
   1   0   4       86.78       82.61      1.46 o 
   2   0   4     1092.05     1134.72     10.25 o 
   3   0   4      231.58      235.43      3.24 o 
   4   0   4        5.53        8.25      0.68 o 
   5   0   4        4.24        5.43      1.31 o 
   6   0   4      133.54      130.87      3.69 o 
   7   0   4       22.70       19.10      2.69 o 
   8   0   4       65.74       67.20      4.53 o 
  -7   1   4       64.29       62.00      2.89 o 
  -6   1   4       85.62       84.32      3.10 o 
  -5   1   4       56.56       56.70      2.05 o 
  -4   1   4       19.19       18.39      1.84 o 
  -3   1   4        0.38        3.97      0.80 o 
  -2   1   4        5.22       10.98      0.73 o 
  -1   1   4       13.98       17.50      0.73 o 
   0   1   4     1456.62     1510.71     13.23 o 
   1   1   4       70.89       83.68      1.49 o 
   2   1   4        5.34        1.85      0.29 o 
   3   1   4       25.38       22.55      0.76 o 
   4   1   4      455.27      456.87      5.34 o 
   5   1   4      374.33      349.73     12.59 o 
   6   1   4      666.34      659.78     10.00 o 
   7   1   4       21.66       22.41      1.75 o 
   8   1   4        0.01       -0.71      1.41 o 
   9   1   4       10.54        7.07      2.41 o 
  -6   2   4        0.03       -1.70      1.13 o 
  -5   2   4        0.50        0.38      0.74 o 
  -4   2   4      366.26      371.13      5.64 o 
  -3   2   4      205.30      195.41      4.24 o 
  -2   2   4     1248.87     1312.33     12.19 o 
  -1   2   4      227.65      240.44      3.19 o 
   0   2   4        5.71       11.59      0.60 o 
   1   2   4       21.25       27.50      0.83 o 
   2   2   4      780.96      748.45      7.16 o 
   3   2   4        1.29        1.87      0.25 o 
   4   2   4      182.77      189.80      3.95 o 
   5   2   4       19.24       19.81      1.40 o 
   6   2   4       96.49       96.24      3.10 o 
   7   2   4       82.81       85.72      3.24 o 
   8   2   4        0.22        0.41      4.03 o 
   9   2   4        5.12        3.68      1.98 o 
  -6   3   4       12.89       19.45      1.97 o 
  -5   3   4       72.47       71.82      3.00 o 
  -4   3   4      118.79      116.22      2.99 o 
  -3   3   4        1.48        1.39      0.64 o 
  -2   3   4        6.21        5.65      0.70 o 
  -1   3   4        3.10        4.51      0.54 o 
   0   3   4     1617.80     1674.27     13.04 o 
   1   3   4      204.71      193.76      2.36 o 
   2   3   4      635.21      667.87      6.02 o 
   3   3   4        1.35        2.90      0.60 o 
   4   3   4       78.75       79.71      2.45 o 
   5   3   4      470.72      474.18      7.60 o 
   6   3   4       27.53       23.34      1.69 o 
   7   3   4       61.88       63.23      2.75 o 
   8   3   4       14.96       17.69      1.80 o 
   9   3   4       89.47      104.75      5.31 o 
  -6   4   4        0.00       -0.86      1.33 o 
  -5   4   4        7.86        9.15      2.12 o 
  -4   4   4       20.70       21.41      1.73 o 
  -3   4   4        1.83        1.13      0.80 o 
  -2   4   4      319.35      293.34      5.55 o 
  -1   4   4      283.75      255.33      3.99 o 
   0   4   4      254.34      240.02      3.34 o 
   1   4   4      193.87      192.98      2.84 o 
   2   4   4       99.98       97.64      1.85 o 
   3   4   4      618.25      580.55      8.28 o 
   4   4   4       59.06       45.24      1.85 o 
   5   4   4        2.27        0.21      0.64 o 
   6   4   4       29.00       23.44      1.65 o 
   7   4   4        8.80        8.61      1.40 o 
   8   4   4        5.80        3.50      3.32 o 
   9   4   4        1.57        1.48      1.77 o 
  -5   5   4       75.60       70.91      3.34 o 
  -4   5   4      239.64      246.26      5.95 o 
  -3   5   4       62.43       69.17      2.85 o 
  -2   5   4       70.31       64.96      2.55 o 
  -1   5   4      226.71      236.76      4.80 o 
   0   5   4      382.91      363.63      6.08 o 
   1   5   4       80.59       79.83      1.81 o 
   2   5   4      129.08      132.58      2.39 o 
   3   5   4       40.72       37.60      1.75 o 
   4   5   4        2.04        2.48      0.70 o 
   5   5   4       76.13       79.27      2.80 o 
   6   5   4        5.70        9.38      1.70 o 
   7   5   4       18.20       23.16      1.85 o 
   8   5   4      199.01      174.46      5.10 o 
   9   5   4       56.91       58.89      3.18 o 
  -5   6   4        6.63        6.93      1.56 o 
  -4   6   4        5.97        5.34      1.39 o 
  -3   6   4        7.66        5.51      1.49 o 
  -2   6   4      224.89      235.89      5.40 o 
  -1   6   4      155.59      146.93      3.90 o 
   0   6   4      303.90      282.32      5.35 o 
   1   6   4        4.37        2.95      0.58 o 
   2   6   4       57.11       52.67      1.57 o 
   3   6   4     1229.06     1290.48     16.01 o 
   4   6   4      127.73      129.73      3.60 o 
   5   6   4      131.98      125.82      3.70 o 
   6   6   4       32.32       23.89      1.85 o 
   7   6   4        6.46       10.33      2.12 o 
   8   6   4       37.04       32.09      2.29 o 
  -4   7   4       62.49       63.42      3.20 o 
  -3   7   4       21.66       26.96      1.99 o 
  -2   7   4       22.25       23.74      1.89 o 
  -1   7   4       13.79       11.00      1.29 o 
   0   7   4        5.70        5.61      1.09 o 
   1   7   4     1777.47     1787.57     33.39 o 
   2   7   4       44.11       42.07      1.89 o 
   3   7   4       45.68       50.01      2.19 o 
   4   7   4       15.65       20.32      1.55 o 
   5   7   4       12.66        9.52      2.76 o 
   6   7   4       48.15       44.44      2.40 o 
   7   7   4        0.26        0.35      1.09 o 
   8   7   4        5.53        4.31      1.33 o 
  -3   8   4       10.15       11.44      1.79 o 
  -2   8   4       14.70       18.08      3.04 o 
  -1   8   4        1.69        2.97      2.41 o 
   0   8   4       46.67       45.88      2.35 o 
   1   8   4       25.15       21.65      2.55 o 
   2   8   4      157.34      143.75      5.66 o 
   3   8   4       21.76       22.71      1.59 o 
   4   8   4      169.78      174.77      5.02 o 
   5   8   4       14.49       16.40      1.59 o 
   6   8   4      109.08      104.92      3.75 o 
   7   8   4       32.20       23.76      2.00 o 
   8   8   4       19.91       21.80      2.17 o 
  -2   9   4       62.55       71.67      3.40 o 
  -1   9   4       37.08       35.94      2.35 o 
   0   9   4       56.28       63.63      3.82 o 
   1   9   4       19.33       25.21      2.55 o 
   2   9   4       34.47       34.10      2.97 o 
   3   9   4      267.27      257.50      8.49 o 
   4   9   4       29.31       26.81      1.90 o 
   5   9   4        5.15        1.43      2.19 o 
   6   9   4       19.12       19.09      1.85 o 
   7   9   4        0.56        2.05      1.09 o 
  -1  10   4      121.00      118.97      7.36 o 
   0  10   4       11.39       11.74      2.33 o 
   1  10   4        3.84        3.11      1.84 o 
   2  10   4       26.36       23.20      2.97 o 
   3  10   4        3.17        3.68      1.84 o 
   4  10   4      124.63      123.23      5.94 o 
   5  10   4       78.06       75.62      3.20 o 
   6  10   4       25.24       26.06      2.10 o 
   1  11   4       15.36       13.58      2.55 o 
   2  11   4      188.48      196.10      7.92 o 
   3  11   4       11.97       15.14      2.69 o 
   4  11   4        0.90       -0.57      1.56 o 
   5  11   4        2.14        0.57      1.84 o 
  -2 -11   5       52.14       54.75      4.39 o 
  -1 -11   5       21.87       26.88      3.40 o 
   0 -11   5       13.93       18.68      3.11 o 
  -4 -10   5        7.99        9.98      1.70 o 
  -3 -10   5       33.26       37.00      3.68 o 
  -2 -10   5        1.89        4.21      3.61 o 
  -1 -10   5      117.93      122.52      5.94 o 
   0 -10   5        0.36        0.85      1.70 o 
   1 -10   5        0.48       -1.70      1.84 o 
   2 -10   5       19.01       20.37      3.25 o 
  -5  -9   5        8.27        2.26      1.98 o 
  -4  -9   5        5.48        5.82      1.43 o 
  -3  -9   5       42.16       45.21      2.60 o 
  -2  -9   5       62.17       61.71      5.09 o 
  -1  -9   5      192.23      172.26      5.02 o 
   0  -9   5       58.38       58.29      3.96 o 
   1  -9   5       30.07       32.12      3.11 o 
   2  -9   5       13.39       18.39      2.83 o 
   3  -9   5        0.05       -2.12      1.41 o 
  -6  -8   5       11.31        9.20      2.55 o 
  -5  -8   5      119.11      128.61      4.27 o 
  -4  -8   5       33.65       33.37      2.24 o 
  -3  -8   5        0.01       -0.51      2.05 o 
  -2  -8   5        5.03        2.43      0.99 o 
  -1  -8   5       42.10       38.52      2.15 o 
   0  -8   5       49.42       52.20      2.50 o 
   1  -8   5        6.74        5.09      1.70 o 
   2  -8   5       14.93       19.67      2.69 o 
   3  -8   5      150.10      153.23      6.65 o 
   4  -8   5       58.86       52.77      4.10 o 
  -6  -7   5       15.88       16.69      2.69 o 
  -5  -7   5        0.05        0.16      1.06 o 
  -4  -7   5       26.05       28.05      2.33 o 
  -3  -7   5        0.13       -0.07      0.90 o 
  -2  -7   5       13.87       18.77      1.75 o 
  -1  -7   5       68.12       70.39      2.75 o 
   0  -7   5      822.38      815.18     11.60 o 
   1  -7   5       72.47       71.54      2.70 o 
   2  -7   5       19.06       22.50      2.69 o 
   3  -7   5      187.67      187.18      6.93 o 
   4  -7   5       11.45       15.99      2.55 o 
   5  -7   5       15.16       19.67      1.95 o 
  -7  -6   5       22.12       23.06      3.54 o 
  -6  -6   5       39.36       48.21      2.68 o 
  -5  -6   5       45.95       47.39      2.51 o 
  -4  -6   5        0.19        0.04      0.99 o 
  -3  -6   5      415.97      392.34      7.92 o 
  -2  -6   5      639.52      633.69      9.64 o 
  -1  -6   5      125.40      122.04      3.45 o 
   0  -6   5      329.92      320.34      6.00 o 
   1  -6   5       22.43       23.08      1.60 o 
   2  -6   5        7.65        5.22      1.41 o 
   3  -6   5       66.23       62.14      2.45 o 
   4  -6   5        5.73        5.90      1.63 o 
   5  -6   5       29.02       25.11      1.95 o 
   6  -6   5        2.46        1.70      1.35 o 
  -7  -5   5       98.22      103.00      5.80 o 
  -6  -5   5        5.02        6.76      1.49 o 
  -5  -5   5        0.84        0.18      0.99 o 
  -4  -5   5        2.60        3.84      1.98 o 
  -3  -5   5        4.43        4.77      1.49 o 
  -2  -5   5       21.16       26.00      1.59 o 
  -1  -5   5       10.13        8.05      1.05 o 
   0  -5   5        7.80        7.29      1.00 o 
   1  -5   5      320.41      302.27      5.50 o 
   2  -5   5      944.34      898.12      9.38 o 
   3  -5   5       80.57       85.34      2.81 o 
   4  -5   5      154.82      153.65      4.00 o 
   5  -5   5      223.44      218.65      5.25 o 
   6  -5   5        3.83        0.57      1.56 o 
   7  -5   5        0.23       -1.84      1.84 o 
  -6  -4   5        1.71        2.87      1.91 o 
  -5  -4   5        4.29        4.65      1.12 o 
  -4  -4   5      197.67      193.44      4.59 o 
  -3  -4   5       23.60       29.51      1.83 o 
  -2  -4   5      243.67      234.51      4.74 o 
  -1  -4   5       80.90       80.75      2.50 o 
   0  -4   5      196.21      195.01      4.05 o 
   1  -4   5      276.13      292.78      3.85 o 
   2  -4   5      130.60      140.93      2.60 o 
   3  -4   5       89.06       95.32      2.23 o 
   4  -4   5        3.27        1.84      0.90 o 
   5  -4   5      239.68      242.71      5.35 o 
   6  -4   5        1.93        1.13      1.00 o 
   7  -4   5        2.42       -0.85      1.98 o 
  -7  -3   5       66.11       68.62      4.39 o 
  -6  -3   5       17.77       21.67      1.93 o 
  -5  -3   5       35.24       33.74      2.05 o 
  -4  -3   5       71.46       65.72      2.55 o 
  -3  -3   5       29.05       21.55      1.49 o 
  -2  -3   5       62.09       78.21      2.55 o 
  -1  -3   5      210.74      227.46      5.31 o 
   0  -3   5        7.38       12.52      1.10 o 
   1  -3   5      814.72      862.77      8.43 o 
   2  -3   5       94.84       98.74      2.00 o 
   3  -3   5        2.11        5.76      0.70 o 
   4  -3   5        0.22       -0.50      0.54 o 
   5  -3   5       36.14       35.98      1.95 o 
   6  -3   5      264.09      259.76      8.49 o 
   7  -3   5      151.18      156.20      6.93 o 
  -7  -2   5        8.78        9.20      2.41 o 
  -6  -2   5       38.30       40.32      3.25 o 
  -5  -2   5        7.56        7.64      2.05 o 
  -4  -2   5       12.24       10.60      1.30 o 
  -3  -2   5        6.09        8.67      1.34 o 
  -2  -2   5      564.74      620.46      8.65 o 
  -1  -2   5      812.74      855.56     11.04 o 
   0  -2   5      462.56      447.22      6.45 o 
   1  -2   5      994.48     1114.05     25.04 o 
   2  -2   5      817.67      901.65     10.60 o 
   3  -2   5     1168.92     1254.75     11.89 o 
   4  -2   5       52.03       53.51      1.62 o 
   5  -2   5        0.09       -0.92      0.61 o 
   6  -2   5       33.40       36.08      2.97 o 
   7  -2   5       28.61       26.88      3.11 o 
   8  -2   5       41.90       34.80      3.54 o 
  -7  -1   5        1.76        0.97      2.33 o 
  -6  -1   5      191.64      204.73      7.36 o 
  -5  -1   5      264.98      256.37      7.78 o 
  -4  -1   5      250.23      234.32      4.85 o 
  -3  -1   5       34.82       33.47      1.27 o 
  -2  -1   5       57.70       54.91      1.41 o 
  -1  -1   5      357.71      402.28      4.50 o 
   0  -1   5       10.59        7.73      0.51 o 
   1  -1   5      216.45      259.18      3.28 o 
   2  -1   5      442.60      478.77      6.80 o 
   3  -1   5      145.01      147.83      2.52 o 
   4  -1   5       51.15       59.96      1.67 o 
   5  -1   5      105.39       98.66      2.33 o 
   6  -1   5      336.56      347.81      6.58 o 
   7  -1   5      217.62      216.47      8.06 o 
   8  -1   5        0.39       -0.85      1.56 o 
  -7   0   5       49.96       48.02      4.74 o 
  -6   0   5       16.88       19.29      2.00 o 
  -5   0   5        0.01       -0.14      1.27 o 
  -4   0   5        5.09        5.38      0.88 o 
  -3   0   5      131.92      140.50      2.67 o 
  -2   0   5        3.35        4.36      0.58 o 
  -1   0   5      227.69      207.07      2.91 o 
   0   0   5       48.47       55.26      1.25 o 
   1   0   5      453.59      501.92      6.62 o 
   2   0   5       38.85       56.36      1.34 o 
   3   0   5      158.13      128.91      2.25 o 
   4   0   5      573.15      606.27      6.59 o 
   5   0   5      340.88      350.61      6.20 o 
   6   0   5      216.66      217.03      4.99 o 
   7   0   5       67.16       71.39      2.94 o 
   8   0   5       93.82       98.05      5.66 o 
  -6   1   5        0.15        0.41      1.25 o 
  -5   1   5        2.02        1.48      0.81 o 
  -4   1   5      248.63      245.10      7.57 o 
  -3   1   5     1163.35     1148.40     14.10 o 
  -2   1   5      317.74      311.13      4.13 o 
  -1   1   5       21.41       24.03      0.95 o 
   0   1   5       24.24       18.38      0.79 o 
   1   1   5      126.84      121.42      2.00 o 
   2   1   5      195.04      215.92      3.23 o 
   3   1   5       51.29       45.54      1.15 o 
   4   1   5       68.83       65.67      1.49 o 
   5   1   5       35.32       38.25      1.90 o 
   6   1   5        1.48        1.89      0.88 o 
   7   1   5        4.54        3.20      1.19 o 
   8   1   5       74.11       73.32      3.18 o 
   9   1   5       29.10       35.23      3.68 o 
  -6   2   5       49.86       47.95      2.28 o 
  -5   2   5       53.14       52.76      2.16 o 
  -4   2   5      112.87      116.74      2.98 o 
  -3   2   5        0.04        1.27      0.99 o 
  -2   2   5       45.83       47.95      1.45 o 
  -1   2   5      781.74      785.91      7.97 o 
   0   2   5       10.90        3.94      0.48 o 
   1   2   5      230.86      271.76      3.47 o 
   2   2   5       87.76       82.17      1.62 o 
   3   2   5       56.23       55.26      1.22 o 
   4   2   5      433.34      397.77      6.50 o 
   5   2   5     1142.80     1066.27     28.58 o 
   6   2   5       93.02       97.89      3.25 o 
   7   2   5       48.09       49.02      5.23 o 
   8   2   5       21.88       24.55      2.10 o 
   9   2   5        0.99       -2.55      1.70 o 
  -6   3   5        4.12        4.07      1.46 o 
  -5   3   5       40.19       33.95      1.83 o 
  -4   3   5       71.89       65.39      2.32 o 
  -3   3   5      105.67      102.27      2.73 o 
  -2   3   5      181.85      168.61      3.30 o 
  -1   3   5      770.51      781.11      9.78 o 
   0   3   5      162.65      185.26      3.48 o 
   1   3   5      196.18      179.86      2.77 o 
   2   3   5      234.34      262.25      4.60 o 
   3   3   5       32.03       31.98      1.50 o 
   4   3   5      106.84      111.11      3.05 o 
   5   3   5      527.42      511.40      8.20 o 
   6   3   5        6.33        7.27      1.15 o 
   7   3   5        6.56        7.74      1.30 o 
   8   3   5       50.30       50.64      2.75 o 
   9   3   5       34.81       31.84      2.40 o 
  -5   4   5      243.73      262.27      8.70 o 
  -4   4   5       63.95       70.01      4.24 o 
  -3   4   5      113.70      114.63      3.04 o 
  -2   4   5        0.01       -0.22      0.56 o 
  -1   4   5       45.54       53.11      1.77 o 
   0   4   5      224.59      227.34      3.01 o 
   1   4   5       16.37       17.30      0.76 o 
   2   4   5      199.42      216.41      3.16 o 
   3   4   5        4.50        4.10      0.80 o 
   4   4   5      636.59      643.89      9.45 o 
   5   4   5       41.23       38.95      2.26 o 
   6   4   5      172.10      176.89      5.02 o 
   7   4   5       83.54       82.84      3.25 o 
   8   4   5       87.61       91.88      5.80 o 
   9   4   5       23.86       23.01      2.35 o 
  -5   5   5        2.05        0.10      1.41 o 
  -4   5   5        2.69       -0.35      1.00 o 
  -3   5   5       20.94       18.22      1.79 o 
  -2   5   5       72.37       74.97      2.85 o 
  -1   5   5        4.32        6.17      0.99 o 
   0   5   5      220.17      193.18      4.14 o 
   1   5   5      231.88      220.26      3.41 o 
   2   5   5      653.76      666.08      7.22 o 
   3   5   5      143.62      139.57      3.55 o 
   4   5   5        8.97        5.27      0.90 o 
   5   5   5       76.05       62.22      2.50 o 
   6   5   5       50.92       46.14      3.18 o 
   7   5   5       19.38       17.53      1.75 o 
   8   5   5        2.06        1.98      1.20 o 
   9   5   5        0.09        0.60      2.97 o 
  -4   6   5       79.56       83.08      5.38 o 
  -3   6   5      119.81      121.53      9.83 o 
  -2   6   5      217.41      214.33      5.25 o 
  -1   6   5       68.66       69.05      2.75 o 
   0   6   5       95.11       82.22      2.80 o 
   1   6   5       22.51       24.82      1.55 o 
   2   6   5       12.08       10.68      1.41 o 
   3   6   5        4.46        2.76      0.80 o 
   4   6   5        7.80        7.32      1.10 o 
   5   6   5       45.20       49.69      3.61 o 
   6   6   5       21.05       26.10      1.90 o 
   7   6   5       16.83       16.56      3.32 o 
   8   6   5       60.46       62.03      3.05 o 
  -3   7   5        1.09       -1.57      1.05 o 
  -2   7   5        0.50       -1.42      0.95 o 
  -1   7   5        0.44        0.70      1.20 o 
   0   7   5       30.25       34.67      1.99 o 
   1   7   5       88.31       88.89      5.16 o 
   2   7   5      796.02      800.78     11.13 o 
   3   7   5        0.02       -0.64      0.60 o 
   4   7   5      193.46      192.58      6.44 o 
   5   7   5       63.50       73.08      2.95 o 
   6   7   5       32.35       32.62      2.26 o 
   7   7   5       15.96       12.05      1.60 o 
   8   7   5        6.71        5.93      1.98 o 
  -3   8   5       15.15       16.45      1.99 o 
  -2   8   5       32.06       32.44      2.35 o 
  -1   8   5       49.28       49.57      2.60 o 
   0   8   5      348.87      348.96      6.98 o 
   1   8   5        0.48       -1.27      0.85 o 
   2   8   5        4.88        3.11      1.41 o 
   3   8   5      268.16      279.29      7.92 o 
   4   8   5       67.09       61.18      2.64 o 
   5   8   5      303.77      298.68      6.60 o 
   6   8   5       14.63        9.94      1.91 o 
   7   8   5        9.08       10.79      1.59 o 
   8   8   5        1.74        0.14      1.20 o 
  -2   9   5       26.37       22.79      2.29 o 
  -1   9   5        3.44        2.42      2.05 o 
   0   9   5       64.28       62.05      2.95 o 
   1   9   5        7.15        6.65      1.70 o 
   2   9   5        5.64        4.10      1.84 o 
   3   9   5      435.25      440.01     11.88 o 
   4   9   5       45.79       44.00      2.39 o 
   5   9   5        2.65        3.47      1.20 o 
   6   9   5       37.43       36.63      2.35 o 
   7   9   5       47.95       52.84      2.95 o 
   0  10   5       53.46       55.43      4.17 o 
   1  10   5       36.58       35.23      3.25 o 
   2  10   5      118.73      129.17      6.23 o 
   3  10   5       14.90       17.97      2.83 o 
   4  10   5        3.56        1.98      1.70 o 
   5  10   5       57.93       56.08      2.85 o 
   6  10   5        0.42        0.09      1.29 o 
   2  11   5       30.56       37.49      3.54 o 
   3  11   5        0.52       -0.14      1.56 o 
   4  11   5        5.84        4.95      1.98 o 
  -3 -10   6       27.46       31.72      2.50 o 
  -2 -10   6        5.57        4.63      1.55 o 
  -1 -10   6       19.30       17.78      1.89 o 
   0 -10   6       74.72       70.46      4.67 o 
   1 -10   6       29.95       35.09      3.40 o 
  -4  -9   6       13.00       10.04      1.75 o 
  -3  -9   6        0.00        1.73      1.29 o 
  -2  -9   6       10.55        8.98      1.45 o 
  -1  -9   6        2.94        3.67      1.35 o 
   0  -9   6        6.79        6.58      1.35 o 
   1  -9   6       47.17       50.37      3.96 o 
   2  -9   6        0.05       -1.84      1.70 o 
   3  -9   6        1.16       -0.57      1.84 o 
  -5  -8   6       33.79       37.68      2.48 o 
  -4  -8   6        3.36        3.74      1.35 o 
  -3  -8   6       56.82       56.70      2.80 o 
  -2  -8   6      168.81      152.98      9.76 o 
  -1  -8   6      212.00      210.33      5.35 o 
   0  -8   6       66.41       69.29      2.90 o 
   1  -8   6        1.46        2.05      1.09 o 
   2  -8   6        0.04       -1.91      1.27 o 
   3  -8   6        8.09        9.76      1.98 o 
   4  -8   6       48.80       54.33      4.10 o 
  -6  -7   6        7.11        6.83      1.59 o 
  -5  -7   6       13.70       14.37      3.54 o 
  -4  -7   6       42.95       47.20      2.58 o 
  -3  -7   6      154.21      159.70      4.54 o 
  -2  -7   6      101.76       89.00      3.30 o 
  -1  -7   6        2.55        1.74      0.99 o 
   0  -7   6        0.02       -0.53      0.85 o 
   1  -7   6        6.29        1.50      2.62 o 
   2  -7   6      111.71      106.96      5.23 o 
   3  -7   6       77.77       74.56      4.39 o 
   4  -7   6       43.21       41.03      3.40 o 
   5  -7   6        6.98        8.21      2.12 o 
  -6  -6   6        5.81        4.23      1.45 o 
  -5  -6   6       39.34       39.60      2.39 o 
  -4  -6   6       35.76       34.54      2.14 o 
  -3  -6   6       40.85       42.36      2.35 o 
  -2  -6   6       15.24       11.61      1.29 o 
  -1  -6   6        0.73        1.61      0.92 o 
   0  -6   6       24.74       25.73      1.75 o 
   1  -6   6       52.80       48.41      2.25 o 
   2  -6   6      835.77      837.04     15.21 o 
   3  -6   6      117.77      114.46      5.23 o 
   4  -6   6       18.33       13.44      2.26 o 
   5  -6   6        4.25        7.78      1.98 o 
   6  -6   6        0.10       -1.70      1.29 o 
  -6  -5   6       25.04       30.43      2.28 o 
  -5  -5   6      270.37      277.23      6.32 o 
  -4  -5   6       51.34       51.28      2.54 o 
  -3  -5   6      264.17      252.79      5.59 o 
  -2  -5   6      212.80      208.34      4.85 o 
  -1  -5   6      342.56      316.36      6.05 o 
   0  -5   6      323.87      321.00      5.95 o 
   1  -5   6       97.67       93.53      2.90 o 
   2  -5   6      207.00      184.40      4.25 o 
   3  -5   6        0.02       -1.34      0.99 o 
   4  -5   6       72.17       75.51      3.61 o 
   5  -5   6       32.86       31.84      2.00 o 
   6  -5   6        7.25        9.05      3.18 o 
  -6  -4   6        7.80        8.40      3.82 o 
  -5  -4   6      122.09      124.07      4.00 o 
  -4  -4   6        0.09        0.13      0.95 o 
  -3  -4   6       10.25       15.65      1.53 o 
  -2  -4   6      133.03      126.94      3.55 o 
  -1  -4   6       68.36       75.93      4.60 o 
   0  -4   6      364.92      371.12      6.35 o 
   1  -4   6      515.48      503.57      7.70 o 
   2  -4   6      156.21      157.59      3.75 o 
   3  -4   6      182.30      178.91      3.20 o 
   4  -4   6      287.54      283.89      7.22 o 
   5  -4   6       26.87       29.15      1.89 o 
   6  -4   6       14.48       16.41      2.55 o 
   7  -4   6      173.60      183.79      7.50 o 
  -6  -3   6        0.30        0.42      1.41 o 
  -5  -3   6      207.79      209.77      5.20 o 
  -4  -3   6       10.16        9.08      1.29 o 
  -3  -3   6        0.65        0.57      0.71 o 
  -2  -3   6      226.93      235.73      4.90 o 
  -1  -3   6       49.51       54.85      2.15 o 
   0  -3   6      147.65      159.21      4.53 o 
   1  -3   6     1145.80     1116.99     19.60 o 
   2  -3   6      179.06      185.71      3.48 o 
   3  -3   6       21.95       29.84      1.28 o 
   4  -3   6      120.01      113.84      2.56 o 
   5  -3   6       29.37       33.06      1.49 o 
   6  -3   6       19.88       16.13      2.41 o 
   7  -3   6      153.24      162.42      7.07 o 
  -6  -2   6      100.85      102.01      5.23 o 
  -5  -2   6      118.93      118.74      7.85 o 
  -4  -2   6       28.49       26.66      1.80 o 
  -3  -2   6       36.41       31.54      1.83 o 
  -2  -2   6        1.34        0.40      0.68 o 
  -1  -2   6        2.86        1.75      0.78 o 
   0  -2   6       65.59       73.82      2.29 o 
   1  -2   6       10.77       11.09      0.85 o 
   2  -2   6       17.52       14.78      0.89 o 
   3  -2   6      217.46      205.06      3.31 o 
   4  -2   6      101.34       96.31      2.28 o 
   5  -2   6       97.00       98.76      2.43 o 
   6  -2   6       27.15       27.16      2.83 o 
   7  -2   6       15.48       18.11      2.83 o 
   8  -2   6       92.16       91.40      5.66 o 
  -6  -1   6      102.27      108.09      5.38 o 
  -5  -1   6       19.98       20.52      2.55 o 
  -4  -1   6       67.37       65.37      2.60 o 
  -3  -1   6       21.63       27.83      1.69 o 
  -2  -1   6       79.86       83.88      2.69 o 
  -1  -1   6      365.47      348.37      4.22 o 
   0  -1   6      135.44      128.04      2.13 o 
   1  -1   6      827.58      862.72     16.98 o 
   2  -1   6      423.06      434.39      5.03 o 
   3  -1   6      193.73      201.41      3.16 o 
   4  -1   6       37.18       42.40      1.81 o 
   5  -1   6      348.46      362.56      8.49 o 
   6  -1   6        4.52        4.71      1.49 o 
   7  -1   6       61.85       65.22      4.39 o 
   8  -1   6       45.36       47.40      4.10 o 
  -6   0   6        2.81        0.99      2.41 o 
  -5   0   6       14.60       17.97      2.41 o 
  -4   0   6      334.74      315.51      8.77 o 
  -3   0   6      423.16      432.09      7.09 o 
  -2   0   6        9.03        8.52      0.74 o 
  -1   0   6      156.19      145.58      2.44 o 
   0   0   6      105.02      114.05      2.06 o 
   1   0   6        2.77        4.72      0.56 o 
   2   0   6        1.57        3.50      0.48 o 
   3   0   6      603.85      609.89      8.06 o 
   4   0   6       91.09       89.59      2.04 o 
   5   0   6      704.97      711.28     10.30 o 
   6   0   6      160.58      163.83      4.35 o 
   7   0   6       24.30       25.24      2.97 o 
   8   0   6       11.18        7.36      2.12 o 
  -6   1   6       84.69       80.37      7.07 o 
  -5   1   6       43.28       43.05      2.55 o 
  -4   1   6       80.61       80.36      4.39 o 
  -3   1   6       57.16       56.59      2.17 o 
  -2   1   6      235.82      239.68      3.66 o 
  -1   1   6       47.81       46.21      1.35 o 
   0   1   6      121.85      134.30      2.36 o 
   1   1   6      195.02      234.54      3.31 o 
   2   1   6       53.08       40.62      1.20 o 
   3   1   6      272.04      285.94      4.57 o 
   4   1   6      285.15      278.09      5.25 o 
   5   1   6      178.27      174.92      4.25 o 
   6   1   6      781.62      768.39     11.45 o 
   7   1   6        0.01       -1.42      0.95 o 
   8   1   6        7.02        4.28      1.35 o 
  -6   2   6        2.57        5.16      2.83 o 
  -5   2   6       40.01       38.91      2.60 o 
  -4   2   6      122.96      129.18      3.29 o 
  -3   2   6       39.95       40.43      4.88 o 
  -2   2   6      241.46      236.86      4.70 o 
  -1   2   6      378.85      378.63      5.44 o 
   0   2   6      442.92      438.00      5.23 o 
   1   2   6       52.99       53.28      1.55 o 
   2   2   6        0.08        0.13      0.37 o 
   3   2   6        8.94        8.25      1.18 o 
   4   2   6        2.43        1.96      1.56 o 
   5   2   6       72.66       69.76      2.60 o 
   6   2   6       16.91       18.57      3.47 o 
   7   2   6      200.55      207.40      5.35 o 
   8   2   6       31.91       33.39      2.30 o 
   9   2   6       32.73       36.68      2.74 o 
  -5   3   6       51.85       55.31      2.35 o 
  -4   3   6      146.78      147.06      3.68 o 
  -3   3   6      114.30      114.13      3.82 o 
  -2   3   6       30.29       27.24      1.39 o 
  -1   3   6      351.48      349.58      5.95 o 
   0   3   6       34.20       24.16      1.00 o 
   1   3   6       35.60       37.03      1.22 o 
   2   3   6        0.33        0.19      0.35 o 
   3   3   6        1.16        1.41      0.60 o 
   4   3   6      282.90      262.96      5.20 o 
   5   3   6       79.48       80.48      2.85 o 
   6   3   6       98.13       90.08      3.20 o 
   7   3   6      183.30      174.28      4.90 o 
   8   3   6       53.18       49.22      2.76 o 
   9   3   6        7.72        8.85      2.41 o 
  -5   4   6        4.08        3.27      1.53 o 
  -4   4   6       18.92       24.34      1.90 o 
  -3   4   6       91.15       91.44      2.78 o 
  -2   4   6      514.22      512.35      7.10 o 
  -1   4   6       74.87       65.63      2.03 o 
   0   4   6       30.36       26.54      1.02 o 
   1   4   6        1.01        0.27      0.42 o 
   2   4   6       49.73       50.46      1.43 o 
   3   4   6      150.21      146.79      3.60 o 
   4   4   6      704.62      658.67      9.75 o 
   5   4   6        4.30        3.56      0.90 o 
   6   4   6        2.35        1.72      1.98 o 
   7   4   6       24.93       25.80      2.48 o 
   8   4   6       29.51       29.84      2.25 o 
   9   4   6       21.96       26.53      2.45 o 
  -4   5   6       52.82       52.67      2.80 o 
  -3   5   6      116.34      134.38      4.24 o 
  -2   5   6      140.95      155.22      5.73 o 
  -1   5   6        3.00        4.58      0.99 o 
   0   5   6       20.12       18.16      1.45 o 
   1   5   6      135.21      128.61      2.61 o 
   2   5   6      111.02      114.80      3.10 o 
   3   5   6      164.26      162.53      3.95 o 
   4   5   6      633.15      616.96     11.60 o 
   5   5   6       18.99       23.70      1.70 o 
   6   5   6      180.48      179.26      4.80 o 
   7   5   6      130.85      131.29      4.30 o 
   8   5   6       76.87       79.89      3.50 o 
  -4   6   6        0.73        3.49      1.46 o 
  -3   6   6      127.37      140.31      4.55 o 
  -2   6   6        1.17       -1.53      1.02 o 
  -1   6   6       53.35       47.17      2.35 o 
   0   6   6       77.24       74.26      2.75 o 
   1   6   6       35.52       33.40      3.04 o 
   2   6   6      120.60      115.65      3.22 o 
   3   6   6      318.66      342.09      6.45 o 
   4   6   6       89.00       84.87      7.36 o 
   5   6   6      114.26      105.34      4.67 o 
   6   6   6       31.27       32.23      2.10 o 
   7   6   6       36.34       34.33      2.25 o 
   8   6   6        4.99        3.84      1.35 o 
  -3   7   6       52.75       53.15      3.00 o 
  -2   7   6       68.67       68.95      6.30 o 
  -1   7   6       68.27       79.23      3.15 o 
   0   7   6       29.29       34.11      2.05 o 
   1   7   6       18.93       20.69      1.69 o 
   2   7   6        1.65        1.27      1.13 o 
   3   7   6        6.44        5.44      1.00 o 
   4   7   6       31.22       36.64      2.09 o 
   5   7   6        2.34        0.87      0.99 o 
   6   7   6        0.03       -1.33      0.88 o 
   7   7   6       63.55       66.56      3.40 o 
   8   7   6       33.33       31.98      2.35 o 
  -2   8   6        7.69        4.62      1.43 o 
  -1   8   6       52.28       47.55      3.82 o 
   0   8   6       18.22       20.23      1.85 o 
   1   8   6      106.10      106.40      5.23 o 
   2   8   6       46.01       41.31      3.25 o 
   3   8   6       41.25       34.95      2.97 o 
   4   8   6      224.19      234.25      5.65 o 
   5   8   6       18.97       19.26      2.19 o 
   6   8   6       61.85       60.84      3.32 o 
   7   8   6       50.00       48.73      2.65 o 
  -1   9   6       38.53       44.68      3.75 o 
   0   9   6       46.45       44.71      2.60 o 
   1   9   6      183.94      179.82      7.36 o 
   2   9   6      125.70      120.26      5.80 o 
   4   9   6      120.80      122.25      3.99 o 
   5   9   6       30.47       35.09      2.19 o 
   6   9   6        1.82        0.89      1.05 o 
   7   9   6       31.79       31.71      2.40 o 
   1  10   6        7.95        4.81      1.98 o 
   2  10   6       11.04       11.18      2.41 o 
   4  10   6        7.72       11.18      2.26 o 
   5  10   6      244.35      259.53      6.54 o 
   6  10   6       99.39      102.31      4.00 o 
  -2 -10   7        3.12        2.05      1.91 o 
  -1 -10   7       13.38        7.62      2.19 o 
   0 -10   7        2.99        2.97      2.12 o 
  -3  -9   7       16.50       23.66      2.28 o 
  -2  -9   7       11.60       10.41      2.55 o 
  -1  -9   7       32.53       27.25      2.30 o 
   0  -9   7        5.91        3.90      1.35 o 
   1  -9   7        4.19        0.28      1.70 o 
   2  -9   7       21.55       27.87      3.40 o 
  -4  -8   7        0.31        0.52      1.26 o 
  -3  -8   7       11.19        9.45      1.53 o 
  -2  -8   7       15.77       15.40      1.75 o 
  -1  -8   7        0.99       -0.95      2.05 o 
   0  -8   7        1.33        0.25      1.06 o 
   1  -8   7        8.81        6.73      1.35 o 
   2  -8   7       30.37       30.14      3.40 o 
   3  -8   7      181.28      181.52      7.50 o 
   4  -8   7        6.82        7.78      2.26 o 
  -5  -7   7       17.41       22.30      2.09 o 
  -4  -7   7        4.72        3.04      1.30 o 
  -3  -7   7      151.74      144.69      6.58 o 
  -2  -7   7       87.05       82.33      3.30 o 
  -1  -7   7        1.32        1.08      1.98 o 
   0  -7   7       29.45       28.23      1.98 o 
   1  -7   7       62.81       65.55      5.23 o 
   2  -7   7        0.09        0.64      2.26 o 
   3  -7   7       74.56       69.04      4.24 o 
   4  -7   7       35.47       28.72      2.97 o 
   5  -7   7       18.55       25.61      3.25 o 
  -5  -6   7        1.21        3.52      1.39 o 
  -4  -6   7        3.59        3.84      1.25 o 
  -3  -6   7       50.09       41.94      2.34 o 
  -2  -6   7       85.55       78.54      3.14 o 
  -1  -6   7      378.78      354.43      6.99 o 
   0  -6   7        0.14       -0.07      0.90 o 
   1  -6   7      334.03      310.56      6.30 o 
   2  -6   7      144.09      136.94      4.00 o 
   3  -6   7       51.04       55.08      2.44 o 
   4  -6   7        0.96       -0.57      1.41 o 
   5  -6   7       14.51       15.70      2.41 o 
  -6  -5   7       11.60       14.51      2.03 o 
  -5  -5   7       24.12       20.98      2.26 o 
  -4  -5   7        0.58       -1.25      0.84 o 
  -3  -5   7        2.47        7.89      1.22 o 
  -2  -5   7       28.87       32.01      1.95 o 
  -1  -5   7      146.74      142.98      4.00 o 
   0  -5   7        0.55        0.41      0.75 o 
   1  -5   7      108.96      122.60      3.60 o 
   2  -5   7      358.98      337.23      6.40 o 
   3  -5   7        6.12        6.42      1.00 o 
   4  -5   7       36.34       32.54      2.83 o 
   5  -5   7        2.62        1.84      1.56 o 
  -6  -4   7        1.74        0.53      1.36 o 
  -5  -4   7      233.34      251.52      6.19 o 
  -4  -4   7      118.10      115.84      4.67 o 
  -3  -4   7      150.42      141.73      4.10 o 
  -2  -4   7       31.36       33.24      1.99 o 
  -1  -4   7      288.06      298.71      9.34 o 
   0  -4   7       58.00       52.06      2.35 o 
   1  -4   7      409.11      388.40      9.69 o 
   2  -4   7       94.35      100.45      3.05 o 
   3  -4   7       77.71       64.25      2.50 o 
   4  -4   7      279.35      256.51      7.50 o 
   5  -4   7       12.92       12.20      2.90 o 
   6  -4   7        7.79        7.36      2.12 o 
   7  -4   7        2.51       -0.28      2.12 o 
  -6  -3   7        0.01       -1.70      1.84 o 
  -5  -3   7       54.53       62.24      2.95 o 
  -4  -3   7       13.19       10.57      2.33 o 
  -3  -3   7      864.38      822.38     13.87 o 
  -2  -3   7        6.33        2.37      0.95 o 
  -1  -3   7      228.38      220.14      4.75 o 
   0  -3   7      511.92      507.23      7.95 o 
   1  -3   7      132.24      123.32      3.34 o 
   2  -3   7      276.93      273.56      5.25 o 
   3  -3   7       16.53       18.96      1.84 o 
   4  -3   7       79.83       77.57      2.17 o 
   5  -3   7       26.58       28.50      3.04 o 
   6  -3   7      351.94      370.40     10.47 o 
   7  -3   7        0.14        0.85      1.84 o 
  -6  -2   7       66.50       65.08      4.39 o 
  -5  -2   7        0.21       -2.12      1.41 o 
  -4  -2   7        4.60        4.51      1.91 o 
  -3  -2   7      276.96      288.56      5.90 o 
  -2  -2   7       19.51       19.64      1.53 o 
  -1  -2   7       30.54       28.45      1.70 o 
   0  -2   7     1946.97     1931.51     21.90 o 
   1  -2   7      102.76      103.81      2.94 o 
   2  -2   7       12.02       13.30      1.56 o 
   3  -2   7       36.17       38.95      1.59 o 
   4  -2   7       89.09       95.09      2.63 o 
   5  -2   7       30.41       26.66      1.75 o 
   6  -2   7       68.78       70.95      2.90 o 
   7  -2   7       22.90       21.93      2.97 o 
   8  -2   7        7.54        7.50      2.55 o 
  -6  -1   7       48.97       55.04      4.10 o 
  -5  -1   7        4.79        7.36      1.84 o 
  -4  -1   7       79.36       74.14      4.24 o 
  -3  -1   7       10.98        8.95      1.49 o 
  -2  -1   7       29.51       23.49      1.59 o 
  -1  -1   7       40.04       30.54      1.69 o 
   0  -1   7       21.28       23.30      4.88 o 
   1  -1   7        1.11        1.68      0.68 o 
   2  -1   7       17.44       17.71      0.97 o 
   3  -1   7      333.47      314.92      4.32 o 
   4  -1   7      196.92      183.75      3.26 o 
   5  -1   7      125.19      129.81      3.70 o 
   6  -1   7        9.82        8.92      1.40 o 
   7  -1   7       66.87       71.75      3.32 o 
   8  -1   7        2.41       -0.14      2.12 o 
  -5   0   7       11.77        8.63      2.26 o 
  -4   0   7      132.09      119.13      5.38 o 
  -3   0   7       54.60       51.01      2.30 o 
  -2   0   7       11.11       11.47      2.83 o 
  -1   0   7      129.38      126.74      3.25 o 
   0   0   7       66.33       72.37      3.32 o 
   1   0   7      283.85      280.37      4.28 o 
   2   0   7       91.02       90.21      1.97 o 
   3   0   7      122.23      128.24      2.46 o 
   4   0   7      233.36      240.51      4.99 o 
   5   0   7       11.17       11.93      1.40 o 
   6   0   7       76.84       80.22      3.10 o 
   7   0   7       44.08       43.74      2.55 o 
   8   0   7        3.78        3.25      1.98 o 
  -5   1   7       33.55       33.48      2.45 o 
  -4   1   7        8.36        8.06      1.70 o 
  -3   1   7        0.02        1.56      1.13 o 
  -2   1   7      967.92      971.58     12.65 o 
  -1   1   7      259.61      245.57      3.74 o 
   0   1   7        7.81        7.23      0.67 o 
   1   1   7        2.51        2.70      0.51 o 
   2   1   7        2.86        3.88      0.54 o 
   3   1   7      182.78      184.72      4.42 o 
   4   1   7       53.53       53.29      3.54 o 
   5   1   7        1.17        1.54      0.88 o 
   6   1   7        1.89        2.82      1.05 o 
   7   1   7      260.48      251.48      6.05 o 
   8   1   7       34.55       34.02      3.89 o 
  -5   2   7        5.22        6.37      1.80 o 
  -4   2   7       85.49       83.43      3.60 o 
  -3   2   7       14.57       19.10      2.55 o 
  -2   2   7      244.28      212.19      7.92 o 
  -1   2   7      320.44      309.15      4.40 o 
   0   2   7        1.49        1.86      0.51 o 
   1   2   7       40.44       34.17      1.49 o 
   2   2   7        0.19       -0.26      0.93 o 
   3   2   7       36.58       28.50      1.55 o 
   4   2   7      222.58      217.71      8.14 o 
   5   2   7     1174.86     1158.96     15.20 o 
   6   2   7        1.31        1.83      0.95 o 
   7   2   7       20.52       18.12      1.79 o 
   8   2   7       17.33       15.04      2.33 o 
  -5   3   7       23.77       27.02      2.55 o 
  -4   3   7       68.46       65.05      3.30 o 
  -3   3   7      219.22      219.14      4.41 o 
  -2   3   7       31.66       36.66      1.66 o 
  -1   3   7      110.54      116.50      3.20 o 
   0   3   7        6.74        5.46      0.70 o 
   1   3   7       55.66       52.55      1.57 o 
   2   3   7       28.76       26.06      1.13 o 
   3   3   7       36.47       37.71      1.80 o 
   4   3   7       31.91       28.97      1.70 o 
   5   3   7      137.73      132.70      3.80 o 
   6   3   7       95.26       94.60      3.40 o 
   7   3   7       10.66       11.04      2.12 o 
   8   3   7      134.56      135.25      4.65 o 
  -4   4   7       28.51       26.35      2.24 o 
  -3   4   7       31.41       36.34      2.36 o 
  -2   4   7       10.93        9.48      1.12 o 
  -1   4   7       47.72       49.27      1.79 o 
   0   4   7      110.02       99.98      2.08 o 
   1   4   7      362.90      344.21      4.18 o 
   2   4   7      106.94      102.16      3.00 o 
   3   4   7       82.59       85.64      2.85 o 
   4   4   7        0.04       -1.11      0.75 o 
   5   4   7       21.35       21.99      1.70 o 
   6   4   7      163.46      162.24      4.60 o 
   7   4   7      144.19      134.74      4.35 o 
   8   4   7       60.96       65.92      3.25 o 
  -4   5   7        0.92       -0.49      1.49 o 
  -3   5   7       84.97       86.37      3.44 o 
  -2   5   7      185.06      192.14      4.21 o 
  -1   5   7      136.87      131.06      3.17 o 
   0   5   7       66.14       66.80      2.12 o 
   1   5   7        9.56       12.05      0.84 o 
   2   5   7        0.08        0.00      0.70 o 
   3   5   7      532.42      517.35      8.98 o 
   4   5   7      114.99      105.34      3.40 o 
   5   5   7       33.83       31.41      2.00 o 
   6   5   7       13.95       13.53      1.50 o 
   7   5   7        8.98        9.27      1.50 o 
   8   5   7       29.47       30.01      2.39 o 
  -3   6   7      118.40      120.37     12.45 o 
  -2   6   7       38.97       37.27      3.96 o 
  -1   6   7       10.50       12.06      1.55 o 
   0   6   7       28.31       21.63      1.65 o 
   1   6   7       19.40       19.80      1.55 o 
   2   6   7       95.01       98.55      3.04 o 
   3   6   7      112.32      112.37      3.44 o 
   4   6   7       10.51        8.45      1.25 o 
   5   6   7       72.29       74.83      3.05 o 
   6   6   7       22.63       30.05      2.05 o 
   7   6   7       43.09       44.50      2.60 o 
   8   6   7      119.36      129.07      4.60 o 
  -2   7   7        0.65       -1.42      1.22 o 
  -1   7   7      170.63      180.36      5.00 o 
   0   7   7       71.87       76.35      3.05 o 
   1   7   7       97.62       96.92      4.95 o 
   2   7   7      210.32      204.87      7.36 o 
   3   7   7       76.40       76.67      2.97 o 
   4   7   7       22.46       21.44      1.79 o 
   5   7   7       37.54       36.85      2.25 o 
   6   7   7      212.06      211.78      5.65 o 
   7   7   7       54.96       57.82      3.00 o 
   8   7   7        0.70       -0.84      2.62 o 
  -1   8   7        2.30        0.21      2.62 o 
   0   8   7       26.81       25.43      2.19 o 
   1   8   7       85.43       92.25      5.09 o 
   2   8   7       66.55       70.03      4.24 o 
   3   8   7        5.42        1.27      1.41 o 
   4   8   7        8.38        7.92      3.32 o 
   5   8   7       38.46       41.67      2.39 o 
   6   8   7       37.81       38.26      2.45 o 
   7   8   7       13.26       12.02      1.85 o 
   0   9   7       90.47       90.41      5.38 o 
   1   9   7       35.90       40.89      3.54 o 
   2   9   7        1.10        1.13      1.70 o 
   3   9   7       45.73       44.85      3.68 o 
   4   9   7        0.36        0.57      1.56 o 
   5   9   7       25.28       28.49      4.95 o 
   6   9   7      122.86      134.03      4.65 o 
   2  10   7       20.50       16.41      2.69 o 
   3  10   7       16.94       16.41      2.69 o 
   4  10   7       40.33       41.31      3.68 o 
  -2  -9   8        2.26        0.11      1.25 o 
  -1  -9   8        3.14        2.10      1.49 o 
   0  -9   8        6.79        9.36      2.62 o 
   1  -9   8        6.92        7.50      2.41 o 
  -3  -8   8       27.60       32.08      2.48 o 
  -2  -8   8       10.39        5.20      1.45 o 
  -1  -8   8        2.27        2.13      1.25 o 
   0  -8   8        1.28       -1.23      1.05 o 
   1  -8   8        6.85       10.10      1.55 o 
   2  -8   8        2.35       -1.27      1.70 o 
   3  -8   8        6.25        9.05      2.26 o 
  -4  -7   8       11.45       12.64      1.83 o 
  -3  -7   8        8.65        7.60      1.70 o 
  -2  -7   8       10.45        5.68      1.70 o 
  -1  -7   8        6.31        5.53      1.29 o 
   0  -7   8        2.84        3.81      2.90 o 
   1  -7   8        1.75        2.55      1.09 o 
   2  -7   8       55.42       50.94      2.76 o 
   3  -7   8       33.27       25.75      3.11 o 
   4  -7   8       16.93       23.49      3.11 o 
  -4  -6   8       44.99       44.55      2.68 o 
  -3  -6   8       33.42       35.10      3.89 o 
  -2  -6   8        0.24       -1.27      1.70 o 
  -1  -6   8       52.64       52.42      2.60 o 
   0  -6   8      118.71      104.51      3.60 o 
   1  -6   8        0.03       -0.88      0.85 o 
   2  -6   8      132.37      125.15      3.85 o 
   3  -6   8       48.48       48.86      2.45 o 
   4  -6   8        0.34        3.25      1.70 o 
   5  -6   8        0.00       -1.27      1.70 o 
  -5  -5   8        3.20        4.64      1.53 o 
  -4  -5   8       28.16       23.61      2.07 o 
  -3  -5   8       30.33       28.70      2.09 o 
  -2  -5   8      105.84      101.68      3.60 o 
  -1  -5   8        0.04       -0.53      0.88 o 
   0  -5   8       12.35       11.77      1.41 o 
   1  -5   8        6.90        5.77      1.10 o 
   2  -5   8       37.15       35.72      2.55 o 
   3  -5   8       64.78       58.15      2.55 o 
   4  -5   8        6.25        5.43      1.27 o 
   5  -5   8        0.55       -1.98      1.70 o 
  -5  -4   8        1.20        1.77      3.61 o 
  -4  -4   8        0.06       -0.20      1.20 o 
  -3  -4   8       17.51        9.06      2.55 o 
  -2  -4   8        0.33       -1.27      0.85 o 
  -1  -4   8        4.10        5.46      1.09 o 
   0  -4   8      252.00      249.11      5.49 o 
   1  -4   8     1202.23     1129.51     14.84 o 
   2  -4   8        0.56        0.57      0.85 o 
   3  -4   8       51.93       47.90      2.20 o 
   4  -4   8        7.10        8.56      1.10 o 
   5  -4   8       27.93       31.27      2.69 o 
  -5  -3   8       60.54       62.96      3.10 o 
  -4  -3   8        3.15        2.68      1.39 o 
  -3  -3   8      108.08      108.03      3.65 o 
  -2  -3   8      120.04      114.16      3.60 o 
  -1  -3   8       76.53       68.75      3.47 o 
   0  -3   8      128.16      136.48      3.80 o 
   1  -3   8      342.24      337.19     13.51 o 
   2  -3   8       49.86       49.43      2.62 o 
   3  -3   8       21.48       17.55      1.49 o 
   4  -3   8       54.65       49.79      2.29 o 
   5  -3   8      101.83       89.13      4.67 o 
   6  -3   8       15.90       15.99      2.69 o 
   7  -3   8        0.13        1.56      2.12 o 
  -5  -2   8       23.67       20.94      2.83 o 
  -4  -2   8       29.80       31.82      2.19 o 
  -3  -2   8       45.11       46.47      4.03 o 
  -2  -2   8        0.24        0.04      0.78 o 
  -1  -2   8      205.64      168.59      4.25 o 
   0  -2   8        0.38       -1.05      0.70 o 
   1  -2   8      335.64      355.46      6.86 o 
   2  -2   8      325.80      308.42      5.78 o 
   3  -2   8      277.02      266.64      6.86 o 
   4  -2   8       51.05       51.07      2.17 o 
   5  -2   8       21.78       23.13      1.80 o 
   6  -2   8       37.57       39.01      2.35 o 
   7  -2   8       22.52       26.74      3.40 o 
  -5  -1   8       16.55       20.09      2.69 o 
  -4  -1   8        3.64        2.83      1.70 o 
  -3  -1   8       52.30       51.95      2.45 o 
  -2  -1   8        1.80        1.19      0.88 o 
  -1  -1   8     2444.48     2469.19     27.60 o 
   0  -1   8       75.75       70.03      2.50 o 
   1  -1   8       96.91       96.13      2.94 o 
   2  -1   8      151.49      161.48      5.52 o 
   3  -1   8       16.40       21.91      1.46 o 
   4  -1   8       36.65       33.72      1.89 o 
   5  -1   8       83.75       83.90      3.05 o 
   6  -1   8       39.80       38.82      3.18 o 
   7  -1   8        0.18       -1.80      1.20 o 
   8  -1   8       74.40       73.43      5.23 o 
  -5   0   8       11.63        9.05      2.41 o 
  -4   0   8       13.63       15.42      2.41 o 
  -3   0   8        0.04       -0.57      1.13 o 
  -2   0   8        0.94       -0.55      0.92 o 
  -1   0   8       97.18       97.95      3.10 o 
   0   0   8      211.15      205.64      4.45 o 
   1   0   8      222.34      200.08      4.29 o 
   2   0   8      532.11      528.94      8.00 o 
   3   0   8      225.01      208.82      3.45 o 
   4   0   8      101.05       92.75      2.98 o 
   5   0   8       93.47       88.43      3.15 o 
   6   0   8      107.37      106.95      3.75 o 
   7   0   8        1.01        0.07      1.30 o 
   8   0   8        0.13       -0.44      1.55 o 
  -5   1   8        7.02        5.87      1.70 o 
  -4   1   8        4.38        5.80      1.70 o 
  -3   1   8       10.22       13.30      2.26 o 
  -2   1   8      278.29      267.69      8.06 o 
  -1   1   8       10.12        9.17      1.15 o 
   0   1   8       40.77       39.82      1.85 o 
   1   1   8      175.10      165.22      2.98 o 
   2   1   8       36.54       37.46      1.81 o 
   3   1   8      207.82      185.87      4.81 o 
   4   1   8      173.93      183.17      4.43 o 
   5   1   8        6.82        9.21      1.30 o 
   6   1   8       19.99       15.56      1.65 o 
   7   1   8        2.14        3.04      1.30 o 
   8   1   8       11.48       11.98      1.95 o 
  -4   2   8        0.39        0.00      1.30 o 
  -3   2   8      171.54      165.82      6.65 o 
  -2   2   8        9.82       14.29      2.12 o 
  -1   2   8        2.26        3.77      0.85 o 
   0   2   8      477.83      467.31      5.93 o 
   1   2   8       82.74       79.15      2.03 o 
   2   2   8       30.81       29.28      1.24 o 
   3   2   8        5.85        6.67      0.99 o 
   4   2   8       78.97       85.61      2.94 o 
   5   2   8        3.22        1.92      1.13 o 
   6   2   8       46.88       50.32      2.55 o 
   7   2   8        2.53        1.43      1.34 o 
   8   2   8       24.29       27.71      2.35 o 
  -4   3   8        2.59        1.76      2.26 o 
  -3   3   8        3.93        6.39      2.33 o 
  -1   3   8        0.06        1.13      0.80 o 
   0   3   8      610.79      543.98      6.70 o 
   1   3   8      183.25      170.22      3.13 o 
   2   3   8       28.79       26.28      1.21 o 
   3   3   8       46.45       39.27      1.95 o 
   4   3   8      222.71      208.07      4.85 o 
   5   3   8        0.02        0.27      0.85 o 
   6   3   8       52.71       54.11      2.69 o 
   7   3   8      111.05      110.76      4.00 o 
   8   3   8        8.70        8.03      1.75 o 
  -3   4   8       63.56       63.44      3.40 o 
  -2   4   8      189.37      178.04      4.00 o 
  -1   4   8       42.71       42.05      1.79 o 
   0   4   8       25.15       17.04      1.48 o 
   1   4   8        1.77        0.81      0.71 o 
   2   4   8      143.72      140.08      3.70 o 
   3   4   8       53.38       54.62      2.35 o 
   4   4   8      329.74      321.22      6.51 o 
   5   4   8        1.12        0.82      0.85 o 
   6   4   8       16.32       15.89      1.69 o 
   7   4   8      121.91      125.74      4.30 o 
   8   4   8       48.63       54.36      3.00 o 
  -3   5   8       34.08       38.77      2.38 o 
  -2   5   8       30.65       29.82      1.70 o 
  -1   5   8        3.94        2.73      0.94 o 
   0   5   8        5.41        6.47      0.96 o 
   1   5   8       28.98       28.54      1.39 o 
   2   5   8      154.67      149.26      5.52 o 
   3   5   8      106.18      105.95      3.35 o 
   4   5   8       16.73       15.55      1.55 o 
   5   5   8       81.52       81.62      3.20 o 
   6   5   8       32.32       29.27      2.05 o 
   7   5   8       55.17       58.87      3.00 o 
   8   5   8       73.65       72.78      3.45 o 
  -2   6   8       11.76       11.35      1.63 o 
  -1   6   8       76.94       80.75      3.30 o 
   0   6   8      132.36      139.22      4.39 o 
   1   6   8       84.57       84.47      4.39 o 
   2   6   8      110.55      108.94      5.09 o 
   3   6   8        2.17        0.28      0.90 o 
   4   6   8       11.56       11.91      1.49 o 
   5   6   8       90.97       88.19      3.40 o 
   6   6   8       52.55       47.69      2.60 o 
   7   6   8       14.47        9.97      3.40 o 
  -1   7   8        6.50        5.89      1.49 o 
   0   7   8       15.25       18.25      1.85 o 
   1   7   8       50.97       45.70      3.40 o 
   2   7   8       53.16       53.62      3.68 o 
   3   7   8       25.46       23.06      2.55 o 
   4   7   8       16.83       19.53      1.79 o 
   5   7   8       50.48       51.68      2.65 o 
   6   7   8       70.34       76.30      3.35 o 
   7   7   8      117.43      129.21      4.65 o 
   0   8   8       48.18       46.55      3.68 o 
   1   8   8      278.99      304.19      9.90 o 
   2   8   8       10.81       10.05      2.12 o 
   3   8   8        1.49        2.12      1.56 o 
   4   8   8       14.28       12.52      1.59 o 
   5   8   8       13.16       11.69      3.68 o 
   6   8   8       41.62       43.27      6.15 o 
   2   9   8       11.24       10.47      2.12 o 
   3   9   8        2.10        1.84      1.70 o 
   4   9   8        2.91        4.81      1.98 o 
   5   9   8        2.58        2.48      1.40 o 
  -2  -8   9        0.76       -0.43      1.35 o 
  -1  -8   9        0.14        0.53      1.29 o 
   0  -8   9        0.09        0.42      1.41 o 
   1  -8   9       24.88       25.49      2.29 o 
   2  -8   9       45.55       51.22      4.10 o 
  -3  -7   9       47.80       46.17      2.84 o 
  -2  -7   9       48.52       58.97      3.10 o 
  -1  -7   9        5.83        5.28      1.49 o 
   0  -7   9        0.25        0.36      1.09 o 
   1  -7   9        7.06        6.94      1.30 o 
   2  -7   9        3.91        4.63      1.29 o 
   3  -7   9       26.76       26.17      3.11 o 
  -4  -6   9       10.32       12.54      2.62 o 
  -3  -6   9        0.23        0.48      3.18 o 
  -2  -6   9        2.71        5.67      1.28 o 
  -1  -6   9        4.78        6.70      1.35 o 
   0  -6   9        3.88        6.33      1.29 o 
   1  -6   9        0.16        1.20      0.99 o 
   2  -6   9       13.96       15.28      1.55 o 
   3  -6   9        2.93        6.37      1.30 o 
   4  -6   9       13.10       12.59      2.41 o 
  -4  -5   9        2.73        4.53      2.19 o 
  -3  -5   9        1.80        0.09      3.18 o 
  -2  -5   9       12.46       12.91      1.73 o 
  -1  -5   9       95.39      103.71      3.75 o 
   0  -5   9       19.60       25.01      1.89 o 
   1  -5   9      124.30      125.79      4.00 o 
   2  -5   9       84.34       70.91      3.89 o 
   3  -5   9       13.16       19.90      2.12 o 
   4  -5   9        8.25        9.93      1.39 o 
  -4  -4   9       53.56       54.08      4.24 o 
  -3  -4   9        7.90        8.48      2.76 o 
  -2  -4   9        0.87        1.34      1.00 o 
  -1  -4   9        5.36        3.90      1.91 o 
   0  -4   9       11.27        6.36      1.19 o 
   1  -4   9       19.08       15.91      1.60 o 
   2  -4   9       13.32       12.82      1.70 o 
   3  -4   9       14.51       15.00      1.55 o 
   4  -4   9        1.35        3.04      1.00 o 
   5  -4   9       58.41       50.93      3.40 o 
  -4  -3   9        0.40       -0.20      1.36 o 
  -3  -3   9        7.75        6.10      1.22 o 
  -2  -3   9        0.59        3.19      1.41 o 
  -1  -3   9       34.12       39.41      2.15 o 
   0  -3   9      387.36      351.10      6.85 o 
   1  -3   9        5.98        6.45      1.12 o 
   2  -3   9       23.34       23.38      1.65 o 
   3  -3   9      222.05      215.85      6.72 o 
   4  -3   9       14.88       20.08      1.49 o 
   5  -3   9        3.66        0.42      1.70 o 
   6  -3   9       52.66       53.06      3.96 o 
  -4  -2   9        3.35        3.82      1.98 o 
  -3  -2   9       32.10       31.34      2.09 o 
  -2  -2   9        0.70        0.22      1.34 o 
  -1  -2   9      132.01      122.68      4.67 o 
   0  -2   9      528.79      519.94      8.65 o 
   1  -2   9        5.44        7.58      1.09 o 
   2  -2   9        0.14       -1.02      0.68 o 
   3  -2   9       83.27       75.13      3.54 o 
   4  -2   9        4.18        2.41      1.56 o 
   5  -2   9       82.39       88.00      4.81 o 
   6  -2   9        0.67       -2.55      1.70 o 
   7  -2   9       43.08       46.69      4.10 o 
  -4  -1   9        0.30       -0.42      1.41 o 
  -3  -1   9        0.68        1.31      1.19 o 
  -2  -1   9        0.11        0.57      1.27 o 
  -1  -1   9        6.18        6.73      1.77 o 
   0  -1   9        2.47        1.29      0.88 o 
   1  -1   9      104.81       98.94      3.14 o 
   2  -1   9       63.30       70.22      2.58 o 
   3  -1   9      399.64      402.31      7.03 o 
   4  -1   9      442.10      430.25     11.46 o 
   5  -1   9       86.74       94.37      5.09 o 
   6  -1   9        3.59        0.72      1.25 o 
   7  -1   9        0.10       -1.95      1.30 o 
  -4   0   9        8.12        9.76      1.98 o 
  -3   0   9        7.64        7.36      1.98 o 
  -2   0   9      236.06      252.16      5.65 o 
  -1   0   9        3.04        1.98      1.27 o 
   0   0   9       17.75       19.30      1.55 o 
   1   0   9     1223.45     1208.81     15.38 o 
   2   0   9      101.15      105.94      3.16 o 
   3   0   9      275.65      281.83      8.63 o 
   4   0   9       33.18       25.89      2.55 o 
   5   0   9        3.22        3.93      1.56 o 
   6   0   9        0.00       -1.22      1.77 o 
   7   0   9       22.00       24.05      2.20 o 
  -4   1   9        3.17        1.27      1.98 o 
  -3   1   9       17.70       24.90      2.83 o 
  -2   1   9      239.34      235.00      7.92 o 
  -1   1   9      191.57      188.09      5.66 o 
   0   1   9       30.01       30.00      1.80 o 
   1   1   9      296.43      287.33      8.84 o 
   2   1   9        1.31       -0.10      0.78 o 
   3   1   9       24.05       26.75      1.69 o 
   4   1   9      139.19      139.06      3.87 o 
   5   1   9      174.80      169.59      6.86 o 
   6   1   9       10.14        9.54      1.55 o 
   7   1   9       74.39       77.68      3.50 o 
   8   1   9       10.14       13.83      2.14 o 
  -3   2   9       78.35       74.56      4.53 o 
  -2   2   9        0.14       -1.27      1.27 o 
  -1   2   9        0.87        0.71      1.13 o 
   0   2   9       52.32       52.32      2.20 o 
   1   2   9       90.67       88.53      2.78 o 
   2   2   9      361.95      343.98      4.95 o 
   3   2   9      632.44      617.01      9.52 o 
   4   2   9       27.19       27.57      2.83 o 
   5   2   9        0.34       -0.74      0.88 o 
   6   2   9       27.39       33.46      2.20 o 
   7   2   9        0.63        1.45      1.25 o 
   8   2   9        3.35        2.10      4.17 o 
  -3   3   9       74.19       80.83      3.70 o 
  -1   3   9       78.12       75.13      4.10 o 
   0   3   9        0.43        1.13      1.13 o 
   1   3   9        2.11        0.78      0.60 o 
   2   3   9      143.86      142.71      4.95 o 
   3   3   9        5.50        4.43      1.00 o 
   4   3   9        0.86       -0.66      0.85 o 
   5   3   9       25.56       27.13      1.95 o 
   6   3   9       87.86       88.13      8.35 o 
   7   3   9        4.45        5.70      1.29 o 
   8   3   9       36.87       36.60      2.50 o 
  -3   4   9       45.22       50.05      3.08 o 
  -2   4   9        7.88        8.41      1.55 o 
  -1   4   9       12.71       11.04      3.18 o 
   0   4   9        4.74        3.45      1.19 o 
   1   4   9       52.18       51.22      2.20 o 
   2   4   9      507.00      487.74      8.42 o 
   3   4   9      278.09      269.43      5.80 o 
   4   4   9        0.28       -0.42      0.95 o 
   5   4   9       30.32       32.07      2.09 o 
   6   4   9        4.56        4.33      1.56 o 
   7   4   9       10.77       10.77      1.69 o 
  -2   5   9       49.06       52.58      3.04 o 
  -1   5   9       40.86       39.54      1.92 o 
   0   5   9      100.14       93.38      4.44 o 
   1   5   9       90.33       92.11      4.39 o 
   2   5   9       78.59       74.85      2.84 o 
   3   5   9       41.05       39.36      2.15 o 
   4   5   9       60.81       55.37      2.65 o 
   5   5   9       20.86       20.15      1.75 o 
   6   5   9        1.70        2.41      1.34 o 
   7   5   9       11.66        9.55      1.75 o 
  -1   6   9        0.87        0.00      1.22 o 
   0   6   9       18.00       15.63      1.79 o 
   1   6   9        8.44        4.67      1.84 o 
   2   6   9        1.01        1.27      1.27 o 
   3   6   9       18.03       19.77      1.75 o 
   4   6   9      172.21      181.74      5.00 o 
   5   6   9       59.66       58.63      2.85 o 
   6   6   9       77.04       83.31      4.24 o 
   7   6   9       73.98       80.99      3.68 o 
   0   7   9       80.69       72.44      4.39 o 
   1   7   9      106.30       94.65      5.09 o 
   2   7   9       78.56       81.49      4.67 o 
   3   7   9        2.46        4.39      1.84 o 
   4   7   9        0.39        0.42      1.84 o 
   5   7   9        0.31       -1.08      1.34 o 
   6   7   9       18.75       21.58      3.40 o 
   1   8   9       20.30       15.99      2.69 o 
   2   8   9        1.88        0.57      1.98 o 
   3   8   9       33.98       32.97      3.40 o 
   4   8   9        0.00       -0.99      1.84 o 
   5   8   9        0.22        0.00      1.30 o 
  -1  -7  10        1.05        1.12      1.35 o 
   0  -7  10       21.72       24.67      5.80 o 
   1  -7  10        3.09        2.26      1.40 o 
   2  -7  10        1.41       -1.77      2.48 o 
  -2  -6  10       19.15       21.84      2.19 o 
  -1  -6  10       21.89       22.71      2.20 o 
   0  -6  10       70.05       85.53      3.55 o 
   1  -6  10       13.62       13.16      1.65 o 
   2  -6  10        4.19        2.51      1.35 o 
   3  -6  10        6.27        6.06      1.49 o 
   4  -6  10        6.65        9.20      1.98 o 
  -3  -5  10        2.89        3.68      1.39 o 
  -2  -5  10       13.63       17.60      1.93 o 
  -1  -5  10       27.82       30.95      2.19 o 
   0  -5  10        5.43        7.96      2.90 o 
   1  -5  10        1.05        0.58      2.62 o 
   2  -5  10        8.57        9.70      1.45 o 
   3  -5  10        0.08       -0.87      1.84 o 
   4  -5  10        2.92        6.36      1.30 o 
  -3  -4  10        2.68        2.90      1.39 o 
  -2  -4  10       37.51       46.86      2.70 o 
  -1  -4  10       23.21       22.01      1.95 o 
   0  -4  10       15.31       13.99      1.63 o 
   1  -4  10       63.37       58.43      3.11 o 
   2  -4  10       84.22      104.83      3.64 o 
   3  -4  10       47.31       53.02      3.18 o 
   4  -4  10        5.78        3.82      1.84 o 
   5  -4  10        3.28        4.81      1.98 o 
  -3  -3  10        2.03        2.14      1.25 o 
  -2  -3  10       40.26       35.52      2.35 o 
  -1  -3  10        6.15       10.21      1.39 o 
   0  -3  10        8.78        8.37      1.29 o 
   1  -3  10        1.08        2.41      0.95 o 
   2  -3  10       10.23        8.94      1.33 o 
   3  -3  10        0.34       -0.85      0.90 o 
   4  -3  10       30.63       22.07      2.55 o 
   6  -3  10        1.34        5.80      2.26 o 
  -3  -2  10        0.16       -0.39      1.26 o 
  -2  -2  10       29.93       31.14      2.97 o 
  -1  -2  10       33.51       41.39      2.30 o 
   0  -2  10        0.09       -1.12      0.75 o 
   1  -2  10       36.31       38.97      2.17 o 
   2  -2  10      110.21       99.83      3.32 o 
   3  -2  10       28.15       31.31      1.93 o 
   4  -2  10       10.98       12.73      2.26 o 
   5  -2  10      182.70      175.30      7.36 o 
   6  -2  10       15.27       18.39      2.83 o 
  -3  -1  10       62.68       75.13      4.67 o 
  -2  -1  10        6.24        5.01      1.34 o 
  -1  -1  10      251.96      238.67      5.65 o 
   0  -1  10       50.81       43.56      2.25 o 
   1  -1  10       26.89       22.22      1.63 o 
   2  -1  10        0.41       -0.64      0.80 o 
   3  -1  10        8.15        6.23      1.84 o 
   4  -1  10        0.00       -0.57      1.41 o 
   5  -1  10        9.58       15.70      2.55 o 
   6  -1  10        3.53       -0.42      1.84 o 
   7  -1  10       21.28       26.32      3.40 o 
  -3   0  10       28.26       30.42      3.11 o 
  -2   0  10        6.63        6.41      1.25 o 
  -1   0  10       38.17       33.45      3.47 o 
   0   0  10       11.46       13.65      1.45 o 
   1   0  10       10.17       10.08      1.30 o 
   2   0  10      170.20      174.72      5.80 o 
   3   0  10       65.77       64.23      4.10 o 
   4   0  10       35.15       31.98      3.11 o 
   5   0  10       12.75       18.25      2.69 o 
   6   0  10       71.90       79.09      4.95 o 
   7   0  10      132.54      158.08      5.15 o 
  -3   1  10       47.98       51.22      3.96 o 
  -2   1  10       28.19       28.16      2.69 o 
  -1   1  10        4.01        5.17      1.15 o 
   0   1  10       93.27       91.05      3.15 o 
   1   1  10       51.07       59.61      2.54 o 
   2   1  10       17.54       16.71      1.46 o 
   3   1  10      746.98      744.77     16.84 o 
   4   1  10       16.98       20.09      2.69 o 
   5   1  10      219.40      220.85      8.35 o 
   6   1  10       20.52       19.88      2.90 o 
   7   1  10        6.82        5.23      1.60 o 
  -3   2  10       55.78       45.98      3.68 o 
  -2   2  10       44.50       44.28      3.40 o 
  -1   2  10        0.85       -1.70      1.13 o 
   0   2  10       19.81       19.80      2.41 o 
   1   2  10       29.52       28.66      2.19 o 
   2   2  10       23.15       22.07      2.55 o 
   3   2  10      264.85      294.99      9.34 o 
   4   2  10       57.10       62.29      2.80 o 
   5   2  10       63.52       61.55      2.85 o 
   6   2  10       68.73       73.71      4.10 o 
   7   2  10       11.98       10.78      2.62 o 
  -2   3  10        1.54       -0.42      1.30 o 
  -1   3  10        0.49       -0.28      1.41 o 
   0   3  10       63.57       65.65      3.68 o 
   1   3  10      152.65      157.65      4.09 o 
   2   3  10      280.60      274.48      8.63 o 
   3   3  10        0.11       -1.35      0.90 o 
   4   3  10      108.11      109.49      3.64 o 
   5   3  10      260.53      267.26      6.24 o 
   6   3  10        5.27        4.95      1.40 o 
   7   3  10       67.20       63.61      3.30 o 
  -2   4  10        1.33        0.85      1.70 o 
  -1   4  10        6.76        7.33      1.49 o 
   0   4  10        0.34       -0.35      2.76 o 
   2   4  10       57.55       63.04      2.65 o 
   3   4  10       10.11        9.10      1.40 o 
   4   4  10        8.98        8.49      1.40 o 
   5   4  10       60.62       57.71      2.90 o 
   6   4  10        9.81        7.03      2.19 o 
   7   4  10        6.56        9.52      1.65 o 
  -1   5  10        1.42        0.00      1.70 o 
   1   5  10       37.59       30.98      2.83 o 
   2   5  10        7.82        8.84      1.35 o 
   3   5  10       19.17       21.00      1.85 o 
   4   5  10      301.83      329.95      7.15 o 
   5   5  10       72.14       71.88      4.53 o 
   6   5  10        2.41        2.05      1.22 o 
   7   5  10       14.77       12.21      1.85 o 
   0   6  10      130.46      130.45      5.94 o 
   1   6  10       27.82       33.11      2.97 o 
   2   6  10       88.36       90.83      5.23 o 
   3   6  10       14.65       13.90      1.98 o 
   4   6  10       42.74       40.61      2.45 o 
   5   6  10       14.39       12.38      2.19 o 
   6   6  10       13.02       16.42      2.90 o 
   1   7  10        3.72        2.26      1.84 o 
   2   7  10        0.22       -2.12      1.41 o 
   3   7  10       20.00       19.81      2.97 o 
   4   7  10       20.88       17.96      2.83 o 
   5   7  10       21.37       25.27      2.55 o 
   0  -6  11        2.01       -0.26      1.56 o 
   1  -6  11       14.89        7.86      1.59 o 
   2  -6  11        4.23        5.14      1.55 o 
  -1  -5  11       17.44       17.28      1.99 o 
   0  -5  11       26.97       29.95      2.17 o 
   1  -5  11       20.31       23.98      4.10 o 
   2  -5  11       12.28       15.52      2.62 o 
   3  -5  11       48.62       55.90      2.90 o 
  -2  -4  11        0.07       -0.17      1.56 o 
  -1  -4  11        1.71        0.41      1.29 o 
   0  -4  11       13.11       15.16      1.84 o 
   1  -4  11       27.06       31.91      2.19 o 
   2  -4  11        9.60        8.89      2.62 o 
   3  -4  11        4.96        2.97      1.91 o 
   4  -4  11        0.02       -1.13      1.70 o 
  -2  -3  11       68.38       75.00      3.40 o 
  -1  -3  11        2.77        5.89      2.12 o 
   0  -3  11        2.20        1.86      1.91 o 
   1  -3  11       16.26       15.38      1.65 o 
   2  -3  11       19.49       22.23      1.87 o 
   3  -3  11       18.79       21.33      1.73 o 
   4  -3  11       63.41       72.72      4.67 o 
   5  -3  11       40.57       39.76      3.54 o 
  -2  -2  11       36.51       31.78      2.39 o 
  -1  -2  11       12.23       13.22      1.65 o 
   0  -2  11        2.26       -0.78      1.20 o 
   1  -2  11        8.31        8.58      2.48 o 
   2  -2  11        5.37        4.41      1.15 o 
   3  -2  11       13.97       10.75      2.26 o 
   4  -2  11       19.48       23.34      2.83 o 
   5  -2  11        4.28        4.67      2.12 o 
  -2  -1  11        3.11        5.38      1.84 o 
  -1  -1  11        0.81        0.21      2.19 o 
   0  -1  11       54.10       56.47      2.74 o 
   1  -1  11       10.31       11.62      2.05 o 
   2  -1  11        4.11        4.35      1.05 o 
   3  -1  11       20.40       21.93      2.83 o 
   4  -1  11      114.12      108.80      5.94 o 
   5  -1  11       28.82       38.91      3.54 o 
   6  -1  11       21.39       33.53      3.54 o 
  -2   0  11      122.47      143.89      6.51 o 
  -1   0  11      106.93      114.95      3.90 o 
   0   0  11        8.34        7.65      1.77 o 
   1   0  11       28.44       23.74      2.41 o 
   2   0  11       18.93       14.86      2.41 o 
   3   0  11        0.07       -0.42      1.56 o 
   4   0  11        0.10       -0.85      1.41 o 
   5   0  11        7.38        4.95      2.12 o 
   6   0  11        1.50        0.42      1.98 o 
  -2   1  11        0.18       -0.28      1.70 o 
  -1   1  11       13.88       21.65      2.69 o 
   0   1  11       25.90       25.16      3.68 o 
   1   1  11       16.25       19.14      1.91 o 
   2   1  11       83.93       67.77      4.24 o 
   3   1  11       35.41       35.51      3.11 o 
   4   1  11       26.34       34.80      3.40 o 
   5   1  11       19.11       25.33      3.25 o 
   6   1  11       22.62       28.16      3.68 o 
  -1   2  11        2.01       -2.12      1.41 o 
   0   2  11       37.05       42.02      3.25 o 
   1   2  11       55.00       60.20      4.10 o 
   2   2  11      199.31      197.65      7.50 o 
   3   2  11       72.13       65.65      4.39 o 
   4   2  11        4.88        5.66      1.98 o 
   5   2  11       43.81       34.80      3.40 o 
   6   2  11       13.85       13.58      2.55 o 
  -1   3  11        5.02        3.96      1.70 o 
   0   3  11       14.74       12.87      2.12 o 
   1   3  11        3.61        4.10      1.84 o 
   2   3  11       11.03        8.63      1.98 o 
   3   3  11        4.42        3.54      1.84 o 
   4   3  11       34.17       36.36      3.25 o 
   5   3  11      286.61      277.31      9.76 o 
   6   3  11        3.27        3.16      1.39 o 
   2   4  11       52.63       61.40      3.96 o 
   3   4  11      123.88      145.16      6.51 o 
   4   4  11       74.48       77.06      3.24 o 
   5   4  11        0.12       -1.80      1.20 o 
   6   4  11        0.86       -0.28      1.30 o 
   3   5  11        0.03       -1.65      1.25 o 
   4   5  11        1.07        0.76      1.25 o 
   5   5  11        0.15       -1.60      1.49 o 
   3   6  11       92.55       89.98      5.23 o 
   4   6  11       51.54       59.77      2.95 o 
   1  -4  12        4.16        5.36      1.35 o 
   2  -4  12       52.45       60.52      2.98 o 
   0  -3  12        9.14        9.84      1.56 o 
   1  -3  12        3.26        1.84      1.77 o 
   2  -3  12        0.02        0.21      1.30 o 
   3  -3  12       12.80       15.42      2.55 o 
  -1  -2  12       50.93       62.12      3.14 o 
   0  -2  12       40.42       41.86      4.46 o 
   1  -2  12       11.51       12.15      3.54 o 
   2  -2  12        5.46        6.76      1.39 o 
   3  -2  12        1.22       -0.14      1.56 o 
   4  -2  12       19.53       16.98      2.83 o 
  -1  -1  12        0.01       -1.44      1.29 o 
   0  -1  12       10.74       10.38      1.53 o 
   1  -1  12       31.40       30.98      4.74 o 
   2  -1  12        1.32        0.85      1.56 o 
   3  -1  12        0.28        0.71      1.70 o 
   4  -1  12        1.61        0.99      1.70 o 
   5  -1  12       30.14       44.43      4.10 o 
   0   0  12       17.76       16.34      1.84 o 
   1   0  12        0.34        0.69      1.41 o 
   2   0  12       19.17       16.13      2.55 o 
   3   0  12       25.01       30.28      3.25 o 
   4   0  12       17.24       18.68      2.83 o 
   5   0  12       42.62       59.14      4.53 o 
   0   1  12       35.16       35.73      3.54 o 
   1   1  12       63.75       71.87      4.53 o 
   2   1  12        0.02       -0.14      1.56 o 
   4   1  12        5.28        3.25      1.98 o 
   5   1  12        7.37       13.72      2.69 o 
   0   2  12       20.46       26.46      2.69 o 
   1   2  12       90.54       99.89      5.38 o 
   2   2  12        0.18       -2.12      1.41 o 
   3   2  12       11.68       12.87      2.69 o 
   4   2  12       72.47       83.33      5.23 o 
   5   2  12        5.21       14.43      2.69 o 
   2   3  12      122.38      126.77      6.08 o 
   3   3  12       35.57       48.39      3.82 o 
   4   3  12       13.85        8.06      2.41 o 
   5   3  12       15.35       17.40      3.11 o 
   3   4  12       19.79       21.36      2.97 o 
   4   4  12       21.50       22.35      2.97 o 
                                                 
